# Supplementary material for: Error estimates for the analysis of differential expression from RNA-seq count data
Source: PeerJ. 2014 Sep 23;2:e576. doi: 10.7717/peerj.576 (PMC4179614; doi:10.7717/peerj.576)
Supplement: File S2 [file peerj-02-576-s002.zip]

Archive with 15 entries (12 files):
- Supplemental file S2/
- Supplemental file S2/.DS_Store
- __MACOSX/
- __MACOSX/Supplemental file S2/
- __MACOSX/Supplemental file S2/._.DS_Store
- Supplemental file S2/.Rhistory
- Supplemental file S2/FDR_and_FPR_Fig_5.R
- Supplemental file S2/FDR_and_FPR_plotting.R
- Supplemental file S2/Generate Simulated Data Variable Library.R
- __MACOSX/Supplemental file S2/._Generate Simulated Data Variable Library.R
- Supplemental file S2/PolyfitFunctions.R
- Supplemental file S2/pow.txt
- Supplemental file S2/README.txt
- __MACOSX/Supplemental file S2/._README.txt
- Supplemental file S2/ReducedPickrelMuPhiEstimates.txt
