# Supplementary material for: Error estimates for the analysis of differential expression from RNA-seq count data
Source: PeerJ. 2014 Sep 23;2:e576. doi: 10.7717/peerj.576 (PMC4179614; doi:10.7717/peerj.576)
Supplement: File S2 [file peerj-02-576-s002.zip › Supplemental file S2/FDR_and_FPR_Fig_5.R]

#
#	Code for producing Figure 5 of "Error estimates for the analysis of differential expression from RNA-seq count data"
#
#	Calling program for plotting FDR and FPR curves for DESeq, edgeR, their polyfit versions, 
#		PoissonSeq and QuasiSeq as in Fig. 3 of the paper.  
#	All the real work is done by <FDR_and_FPR_plotting.R>
#
#
#	Conrad Burden 21/05/14
#
	library(edgeR)
	library(DESeq)
	library(DESeq2)
	library(edgeR)
	library(PoissonSeq)
	library(QuasiSeq)
	source("PolyfitFunctions.R")
#
	quartz(width=7, height =10)
	oldpar <- par(mfrow=c(3,2))
	plotWindowFDR <- dev.cur()
#
	quartz(width=7, height =10)
	par(mfrow=c(3,2))
	plotWindowFPR <- dev.cur()
#
	nrep1 <- nrep2 <- 4		# <-- set number of replicates here
	pDE <- 0.05				# <-- set fraction od DE genes here
	mainLabel <- paste(pDE*100,"% DE", sep="")
	source("FDR_and_FPR_plotting.R")
#
	nrep1 <- nrep2 <- 4		# <-- set number of replicates here
	pDE <- 0.10				# <-- set fraction od DE genes here
	mainLabel <- paste(pDE*100,"% DE", sep="")
	source("FDR_and_FPR_plotting.R")
#
	nrep1 <- nrep2 <- 4		# <-- set number of replicates here
	pDE <- 0.15				# <-- set fraction od DE genes here
	mainLabel <- paste(pDE*100,"% DE", sep="")
	source("FDR_and_FPR_plotting.R")
#
	par(oldpar)
#
