# Supplementary material for: Error estimates for the analysis of differential expression from RNA-seq count data
Source: PeerJ. 2014 Sep 23;2:e576. doi: 10.7717/peerj.576 (PMC4179614; doi:10.7717/peerj.576)
Supplement: File S2 [file peerj-02-576-s002.zip › Supplemental file S2/pow.txt]

mean.log.mu one.over.theta
7.27829345185581 1.876
6.19510046543578 1.652
5.67076884829404 1.58
5.23100658812908 1.548
4.80418928619594 1.508
4.32844160423012 1.484
3.77237826879556 1.476
3.06165261652447 1.444
2.11736830409045 1.444
0.919321226654208 1.396
