# Supplementary material for: Error estimates for the analysis of differential expression from RNA-seq count data
Source: PeerJ. 2014 Sep 23;2:e576. doi: 10.7717/peerj.576 (PMC4179614; doi:10.7717/peerj.576)
Supplement: File S2 [file peerj-02-576-s002.zip › Supplemental file S2/ReducedPickrelMuPhiEstimates.txt]

ID	RNALen	mu estimate	phi estimate
uc009vis.1	799	2.40909090909091	1.38295149346131
uc009vit.1	2605	5.81818181818182	0.477598136059783
uc009viu.1	2662	5.75	0.52299363777123
uc001aae.2	2368	3.59090909090909	0.834270930491762
uc001aab.2	1702	2.5	1.28379032934991
uc009viq.1	1581	2.72727272727273	1.2822011884957
uc009vir.1	1950	4.56818181818182	0.63922789533866
uc001aac.2	1690	2.86363636363636	1.16236092280903
uc009viv.1	3169	12.7954545454545	0.434353962951254
uc009viw.1	3505	14.6590909090909	0.390658605413362
uc001aaf.1	1527	2.56818181818182	1.25215786001168
uc009vix.1	1177	2.56818181818182	1.4736151558424
uc001aag.1	627	2.52272727272727	1.22162832290479
uc009vjc.1	717	2.25	0.257909303313907
uc001aai.1	1577	0.909090909090909	0.857773090207911
uc009vje.1	794	2.06818181818182	0.245340709528016
uc009vjl.1	1023	37.7272727272727	4.52123550406547
uc001aaz.1	1586	999.681818181818	2.0439222964776
uc001aba.1	694	6.36363636363636	0.278661128351358
uc001abc.1	817	1671.86363636364	0.778656070114096
uc009vjm.1	892	0.909090909090909	0.842883385195374
uc009vjn.1	510	6.36363636363636	0.0309958161621473
uc001abp.1	854	8.06818181818182	0.0457183028061754
uc001abq.1	701	6.04545454545455	0.0792654171354994
uc009vjo.1	517	4.63636363636364	0.0455494997523369
uc001abr.1	1543	12.2727272727273	0.0678193027542238
uc001abs.1	2684	2.65909090909091	0.349748932725342
uc001abu.1	3043	2.54545454545455	1.08771983962876
uc001abw.1	2554	86.4772727272727	0.0521287166767858
uc001abx.1	2121	88	0.0584306334682471
uc009vjp.1	1612	246.863636363636	0.0353460561251076
uc001aby.2	4283	456.727272727273	0.0313237578603949
uc001abz.2	2800	452.681818181818	0.0312760487497699
uc009vjq.1	2815	455.227272727273	0.0338128353286669
uc009vjr.1	896	30.7045454545455	0.0700462453395267
uc001aca.1	2560	94.4772727272727	0.101479144684414
uc001acb.1	955	29.4545454545455	0.143854424126567
uc001acc.1	2003	76.8181818181818	0.111442357009048
uc001acd.1	2400	11.9772727272727	0.237771211582814
uc001ace.1	2556	12.5	0.205519920642684
uc001acf.1	2295	10.9545454545455	0.210944804091692
uc001acg.1	1209	4.43181818181818	0.174771394299719
uc001ach.1	3035	4.65909090909091	0.178707145997791
uc001aci.1	878	52.2727272727273	0.768053154583518
uc001acj.2	666	1609.22727272727	0.261415066134188
uc001ack.1	7319	863.75	0.154936645812793
uc009vjs.1	673	2.88636363636364	0.134767013859966
uc001acl.1	971	38.4090909090909	0.156899794199367
uc009vjt.1	1866	60.1590909090909	0.200269115886224
uc001acm.2	1750	57.9545454545455	0.165897576636629
uc009vju.1	1741	58.1136363636364	0.163215139227091
uc001acn.2	2741	67.3863636363636	0.182397176560509
uc001acp.2	1979	58.5454545454545	0.162138559176079
uc001acu.2	2104	60.0681818181818	0.160895291148815
uc001act.2	2704	66.5227272727273	0.178910004036374
uc001acr.2	2373	62.9772727272727	0.18045504125657
uc001acs.2	2276	63.2954545454545	0.175845942027635
uc001ada.1	1063	42.1136363636364	0.793807407266889
uc001adb.1	1179	49.1136363636364	0.806621928634434
uc001adc.1	1200	50.25	0.804302654948143
uc001add.1	989	39	0.758168123233589
uc001ade.1	1068	43.9772727272727	0.519012150076633
uc001adf.2	1700	47.7727272727273	0.551919511684825
uc001adg.1	3540	379.886363636364	0.0428177407528305
uc001adh.2	2022	573.636363636364	0.0299292878204923
uc001adi.2	2138	577.045454545455	0.0305242443584464
uc009vjv.1	1543	441.931818181818	0.0280276331463531
uc009vjw.1	2154	577.568181818182	0.0300025455790741
uc001adj.1	771	93.4772727272727	0.0456012477508804
uc001adk.1	2792	117.545454545455	0.102441071200764
uc001adl.1	1036	3.75	0.526234056846754
uc001adm.1	2264	231.181818181818	0.0157512808182902
uc001adn.1	2381	249.681818181818	0.0179088529459629
uc001ado.1	2308	246.5	0.0159924780201818
uc001adp.1	2260	247.545454545455	0.0176898249376697
uc001adq.1	2389	247.818181818182	0.0174953157643313
uc001adr.1	2129	228.068181818182	0.0203117406891107
uc001ads.1	2382	247.5	0.016617956312041
uc001adt.1	3054	9.59090909090909	0.215552199411046
uc001adu.1	2960	8.95454545454546	0.238878483325249
uc001adx.2	2530	8.77272727272727	0.224296829245905
uc001adv.1	2503	8.90909090909091	0.228249067957156
uc001adw.1	2597	8.70454545454546	0.215561399200737
uc001ady.1	2031	73.5681818181818	0.142812294106459
uc001adz.1	2301	81.7272727272727	0.129312434127618
uc001aea.1	4145	90.5	0.13520847574739
uc001aeb.1	2579	91.3409090909091	0.132137214695965
uc001aec.1	1946	37.1363636363636	0.114105604851576
uc001aed.1	1240	70.9772727272727	0.0814623308158277
uc009vjx.1	1933	68.2045454545455	0.0823312651864703
uc009vjy.1	2880	346.613636363636	0.0305436721156045
uc001aee.1	2135	414.204545454545	0.0224625721077613
uc001aef.1	2608	411.704545454545	0.0245475163518288
uc009vjz.1	2069	404.977272727273	0.0253539937546786
uc001aeg.1	2510	401.681818181818	0.0281430770610518
uc001aeh.1	1832	354.795454545455	0.0302955016993609
uc001aei.1	1841	338.727272727273	0.0346425623622014
uc001aej.1	1698	343.5	0.0317674958530018
uc001aek.1	1918	344.977272727273	0.0327130468111726
uc001aem.1	1104	97.8409090909091	0.0626504058763912
uc001ael.1	1570	105.045454545455	0.0609140205524726
uc001aen.1	2483	108.5	0.058491140560071
uc001aeo.1	2193	154.340909090909	0.0649689508578573
uc001aep.1	2559	3.65909090909091	0.153686767335448
uc001aeq.1	2183	170.272727272727	0.0762269414619412
uc009vka.1	2194	168.090909090909	0.074784180527404
uc001aer.2	2924	212.909090909091	0.0748075466556842
uc001aeu.1	4402	198.272727272727	0.0766097466725285
uc001aev.1	1169	4.52272727272727	0.378130724932881
uc001aew.1	2273	8.72727272727273	0.322968460025095
uc001aez.1	1970	7.56818181818182	0.274606043730522
uc001afa.1	2729	9.88636363636364	0.353435162788547
uc001aex.2	1993	8.59090909090909	0.368568216298892
uc001aey.2	1975	8.31818181818182	0.296941997532617
uc001afb.1	781	467.727272727273	0.0654476156010704
uc009vkb.1	813	474.295454545455	0.0691679727714583
uc001afd.2	909	486.522727272727	0.0691416760294781
uc001afc.2	990	470.818181818182	0.0673350175224454
uc001afe.1	3249	392.727272727273	0.150213957137577
uc001aff.1	4362	444.363636363636	0.13980746966151
uc001afg.1	2868	359.772727272727	0.132782932679952
uc001afh.1	5241	509.477272727273	0.126474492285532
uc001afi.1	3087	386.795454545455	0.125331905416225
uc001afj.1	3101	390.704545454545	0.127691499899843
uc001afk.1	3811	453.340909090909	0.135070324994906
uc001afl.1	1477	156.977272727273	0.127142456842932
uc001afm.1	1739	126.840909090909	0.0231498138108858
uc001afn.1	1594	157.977272727273	0.0215466683457985
uc009vkc.1	966	50.8409090909091	0.0188018754410797
uc009vkd.1	1733	125.227272727273	0.0200495372214823
uc001afo.2	733	242.681818181818	0.0370555156208689
uc001afp.2	1456	2.40909090909091	1.11134804961776
uc001afq.2	1475	2.43181818181818	0.766644340965015
uc001afr.1	2142	68.7045454545455	0.449355501187352
uc001afs.1	2537	77.0227272727273	0.431571721190355
uc009vke.1	702	15.6363636363636	0.396838907567291
uc001aft.1	3377	3.29545454545455	0.864903503463
uc001afu.1	1883	4.68181818181818	1.62928110214323
uc001afv.1	2433	107.113636363636	0.0929603454443773
uc001afw.1	2128	34.4090909090909	0.0745873698523485
uc001afx.1	2857	122.954545454545	0.0830619299079516
uc001afy.1	1171	81.7045454545455	0.100904160708226
uc001afz.1	2611	155.909090909091	0.0849307049560325
uc001aga.1	2467	155.613636363636	0.0854660978030165
uc001agb.1	2329	148.954545454545	0.0776963437909295
uc001agc.1	2616	81.8181818181818	0.11055125861259
uc001agd.1	1303	427.568181818182	0.0308290609316836
uc009vkg.1	1497	242.340909090909	0.0292523663523805
uc001age.1	2970	224.068181818182	0.0142071953100232
uc001agg.1	3244	181.590909090909	0.0766137203756889
uc001agh.1	3202	180.704545454545	0.0821797957990003
uc001agi.1	3232	178.977272727273	0.0796772597683558
uc001agj.1	3027	172.318181818182	0.0791868584724296
uc001agk.1	3049	168.022727272727	0.0870988879473777
uc001agl.1	2930	135.681818181818	0.0843914473942507
uc001agm.1	2891	162.090909090909	0.0838926606660696
uc009vkh.1	2591	158.75	0.0811106493080059
uc001agn.1	2309	146.659090909091	0.0843231006783064
uc001ago.1	586	54.7272727272727	0.17062167885164
uc009vkj.1	1626	99.7045454545455	0.0600508511430487
uc009vkk.1	1409	90	0.0685331404000489
uc001ags.1	2053	144.090909090909	0.0674834367471118
uc001agt.1	1877	143.954545454545	0.0706993473315079
uc001aha.1	2499	171.477272727273	0.0723318223417193
uc001agw.1	2451	166.636363636364	0.0716789480299465
uc001agv.1	2452	169.613636363636	0.0785524822186199
uc001agy.1	2431	167.363636363636	0.0690484311451099
uc001agx.1	2404	166.340909090909	0.0740765396922729
uc001agz.1	2192	169.818181818182	0.0708787971965607
uc001ahc.1	335	11.3409090909091	0.264814303179266
uc009vkl.1	2236	5.72727272727273	0.0671179483972455
uc001ahe.2	5142	188.363636363636	0.0456836998546801
uc001ahf.2	6421	193.818181818182	0.046228749607149
uc001ahg.2	6003	192.068181818182	0.04384793105563
uc001ahh.2	5916	191.204545454545	0.0431270422541868
uc009vkm.1	1231	18.3409090909091	0.0999481153348054
uc009vkn.1	2279	20.9545454545455	0.0741450492023606
uc001ahj.2	1779	32.9090909090909	0.157330067541393
uc009vkp.1	1559	25.8863636363636	0.176911727968972
uc009vkq.1	1506	22	0.237955977711672
uc009vkr.1	2597	97.7954545454545	0.11237234075981
uc009vks.1	2627	98.5	0.125244138509459
uc009vkt.1	1108	68.4772727272727	0.143830679490836
uc009vku.1	1120	69.3636363636364	0.139836238211773
uc009vkv.1	1150	70.9318181818182	0.140884738499405
uc001aht.1	887	67.3409090909091	0.144864464711137
uc001ahu.1	704	68	0.151516621863959
uc001ahv.1	734	69.3181818181818	0.150799312365874
uc001ahw.1	657	70.5454545454545	0.158898188700155
uc001ahx.1	1808	13.2954545454545	0.165636308173411
uc001ahy.2	2149	4	0.0215586849319698
uc001ahz.2	1731	3.75	0.0897671339995801
uc001aia.1	3841	32.7272727272727	0.133935118836
uc001aib.1	1430	5.11363636363636	0.0363707860278876
uc009vkw.1	3134	324.159090909091	0.0242182971399389
uc001aic.1	3235	325.136363636364	0.0252506123434486
uc001aid.2	3159	318.931818181818	0.0213125261389233
uc001aie.1	3653	324.772727272727	0.0264858713578944
uc009vkx.1	1431	170.431818181818	0.0332858244485879
uc001aif.1	3128	1802.13636363636	0.017592164756544
uc009vky.1	2982	1690.11363636364	0.0163716534311991
uc001aig.1	921	1.27272727272727	0.0421001447441915
uc001aih.1	1101	1	0.960196521202907
uc001aiq.1	2326	19.0227272727273	0.182530404437969
uc001air.1	2114	17.4318181818182	0.122846519439263
uc001ais.1	2011	17.6363636363636	0.146532457527926
uc009vla.1	1747	16.8636363636364	0.155116193862187
uc009vlb.1	1213	1.54545454545455	1.0068077278654
uc001ait.1	1861	16.3409090909091	0.110997520092702
uc001aiu.1	2089	1.06818181818182	0.179193019764576
uc001aiv.1	2347	145.75	0.048683433050566
uc001aiw.1	2216	143.568181818182	0.0491824324163731
uc001aix.1	2266	84.1818181818182	0.0506313921563148
uc001aiy.1	729	160.25	0.09602462870951
uc001aiz.1	1943	12.7954545454545	0.362313735831014
uc001aja.2	5611	130.545454545455	0.0560608356063448
uc001ajb.1	1641	7.72727272727273	0.0736166853609107
uc009vld.1	1827	6.72727272727273	0.093977989002601
uc001ajc.2	1761	12.7272727272727	0.182157456338475
uc001ajd.1	1345	7.54545454545455	0.10324099044371
uc001aje.1	3093	369.75	0.0288447081917821
uc001ajf.1	3203	371.931818181818	0.0321384891355273
uc001ajg.1	2074	140.795454545455	0.0183537170898819
uc001ajh.1	2014	139.431818181818	0.0185298664094654
uc001aji.1	4834	24.0909090909091	0.447888975325745
uc009vle.1	3939	22.3863636363636	0.456986025197924
uc001ajj.1	4854	25.8181818181818	0.50099640520464
uc001ajk.1	5564	27.7272727272727	0.461729816063054
uc001ajl.1	2241	16.25	0.497898093317511
uc001ajm.1	2642	137.840909090909	0.0288809110555993
uc001ajn.1	1306	5.11363636363636	0.72470317605154
uc001ajo.1	1475	34.4545454545455	0.0699946466387461
uc001ajp.1	1316	31.9772727272727	0.0819117161180511
uc001ajq.1	1564	32.2954545454545	0.0792904435720302
uc001ajr.1	1706	1030.59090909091	0.162018369213202
uc001ajs.1	1563	978.159090909091	0.16055786350113
uc001ajt.1	4460	1643.11363636364	0.191075542676002
uc009vlf.1	1671	630.681818181818	0.18180681592307
uc001aju.1	2709	203.977272727273	0.158261394811815
uc001ajv.1	2763	206.545454545455	0.154486178779967
uc001ajw.1	2677	205.727272727273	0.160436151479373
uc001ajx.1	2571	196.772727272727	0.161075630209638
uc009vlg.1	2754	41.1363636363636	0.222472752277888
uc001ajy.1	2850	39.6590909090909	0.22258459196895
uc001akk.1	6479	6.02272727272727	0.576760088922869
uc001akl.1	7439	7.47727272727273	0.586220452375166
uc001akm.1	2427	179.840909090909	0.0741519082655904
uc009vlj.1	2250	169.909090909091	0.0772028762246334
uc001akn.2	2006	117.863636363636	0.0733568975045319
uc001ako.1	1657	102.704545454545	0.0757241195561324
uc001akq.1	1905	111.204545454545	0.269894089064807
uc001akp.2	2845	185.454545454545	0.299270010217939
uc001akr.2	2822	173.522727272727	0.289044775313403
uc009vlk.1	2673	162.636363636364	0.279211095340593
uc001aks.2	2728	173.431818181818	0.286206289929834
uc009vll.1	1092	22.9318181818182	0.465572689522473
uc009vlm.1	6358	104.136363636364	0.0355069964181618
uc001akt.2	3323	61.7272727272727	0.0203615011561983
uc001akw.2	543	3.61363636363636	0.0854845670521351
uc001akx.1	2648	262.136363636364	0.0408039552688131
uc001aky.1	4689	123.681818181818	0.0172016042380085
uc001akz.2	2208	49.1136363636364	0.0617723254187767
uc009vln.1	760	5.45454545454545	0.101464326513026
uc001ala.1	679	3.59090909090909	0.112835190514864
uc009vlo.1	956	5.68181818181818	0.130168682890883
uc001alc.1	3028	28.1818181818182	0.0254215804308212
uc001ale.1	3165	29.0681818181818	0.0278571954760681
uc009vlp.1	3152	29.1590909090909	0.0456748520574506
uc001alb.1	3050	29	0.0515611974008617
uc009vlq.1	3115	29.2954545454545	0.0302166813064428
uc009vlr.1	3197	29.4318181818182	0.0343895512004341
uc001ald.1	3078	29	0.0495494078490274
uc001alf.1	1658	131.045454545455	0.0250888309420925
uc009vls.1	2503	132.318181818182	0.0203392230544649
uc001alg.1	3727	1.93181818181818	0.0976627642196035
uc001alq.1	5002	41.7272727272727	0.0992180621100641
uc001alr.1	4370	17.9772727272727	0.0678841850980594
uc001als.1	3630	21.9318181818182	0.158990368770804
uc009vlt.1	2773	20.25	0.193961936623707
uc001alt.1	2596	19.3409090909091	0.223567812466577
uc009vlu.1	1349	6.72727272727273	0.146065341451761
uc009vlv.1	3128	927.068181818182	0.0636575010766213
uc001alu.2	2388	262.340909090909	0.0922968860192944
uc001alv.1	3171	941.795454545455	0.0624344673346137
uc001alw.1	3129	935.568181818182	0.0649233633970575
uc001alx.1	3557	929.318181818182	0.0618778645994309
uc001aly.1	3426	901.340909090909	0.0621820972608014
uc009vlw.1	3137	899.204545454545	0.0642387583974695
uc001alz.1	6343	2.20454545454545	0.605492018273789
uc001ama.1	7735	2.81818181818182	0.584977857115427
uc001amb.1	9646	4	0.194498268884634
uc001amc.1	3491	1.79545454545455	0.15647047929238
uc009vlx.1	2198	1.11363636363636	0.162476667744245
uc001amd.1	2085	363.75	0.0941641853355301
uc001ame.1	2068	363.386363636364	0.0908265621808706
uc001amf.1	1293	7.18181818181818	0.333917971948462
uc001amg.1	3971	43.2045454545455	0.155273331814885
uc001amh.2	1412	10.2954545454545	0.197808605602141
uc001amj.1	1502	23.3636363636364	0.172068454638288
uc001amk.1	4815	228.431818181818	0.0515202608152301
uc001aml.1	4922	229.272727272727	0.0504791074603715
uc001amm.2	1248	0.818181818181818	7.84188070884021e-05
uc001amo.1	2710	84.5227272727273	0.468501887573637
uc001amp.1	2632	47.8863636363636	0.586287084351036
uc001amq.1	1414	272.568181818182	0.0603409691911485
uc001amr.1	1430	273	0.0554746039880354
uc001ams.1	1625	273.068181818182	0.059837126538516
uc001amt.1	1805	283.840909090909	0.0613628759425302
uc001amu.1	1878	284.545454545455	0.0616634649886255
uc001amv.1	1803	285.954545454545	0.0581393047654984
uc001amw.2	1200	1.02272727272727	0.0939266237959174
uc001amx.1	4258	7.70454545454545	0.237189088270779
uc001amy.1	3531	2.40909090909091	0.957957163334323
uc001amz.1	1884	1.13636363636364	1.23109350613303
uc001anj.1	3694	3.97727272727273	0.603053424025465
uc009vma.1	5038	4.90909090909091	0.379139091821269
uc001ank.1	4698	5	0.416135846456785
uc009vmb.1	4515	4.72727272727273	0.366133898555769
uc001anl.1	4715	5.02272727272727	0.424877899775804
uc001anm.1	4643	4.95454545454545	0.365910498628201
uc001ann.1	4783	5.06818181818182	0.511544013639829
uc001ano.1	4761	4.79545454545455	0.356679956558244
uc001anq.1	4528	3.68181818181818	0.247785277876309
uc001anp.1	5221	4.84090909090909	0.425111122701756
uc001anr.1	1548	2.81818181818182	0.503394291805655
uc001ans.1	2834	64.6363636363636	0.0548385339878752
uc009vmc.1	2257	91.4090909090909	0.0736610190035645
uc009vmd.1	2265	91.3181818181818	0.0700790887060317
uc001anx.1	2289	92.4545454545455	0.068505975279579
uc001any.1	2483	74.0454545454545	0.131200940884187
uc001anz.1	6318	174.386363636364	0.149105995796088
uc009vme.1	3476	141.272727272727	0.127531632027937
uc001aoa.1	4487	168.681818181818	0.149022336709746
uc001aob.2	3670	135.659090909091	0.051403348055674
uc001aoc.2	1363	73.3636363636364	0.05979246668805
uc001aod.2	1270	72.25	0.0660662702626589
uc001aoe.1	2094	170.136363636364	0.0462016569892713
uc001aof.1	3197	288.159090909091	0.0242961478564997
uc001aog.1	3041	276.113636363636	0.0253357257097355
uc001aoh.2	722	61.0454545454545	0.0926798981219083
uc001aoi.1	8442	48.1590909090909	0.0857013699498313
uc001aok.2	5418	1.81818181818182	0.296037573710231
uc001aoj.1	5159	1.86363636363636	0.171773444418928
uc009vmf.1	3980	1.31818181818182	0.118458795957673
uc001aol.1	2205	49.4545454545455	0.0848447648049369
uc001aom.1	288	6.88636363636364	7.84188070884021e-05
uc001aon.2	1523	2.36363636363636	0.0182002764549776
uc009vmg.1	3524	13.8181818181818	0.466397767637376
uc009vmh.1	3414	14.3181818181818	0.459982853694944
uc001aoo.1	6252	32.6818181818182	0.623941227807256
uc001aop.1	6279	32.6590909090909	0.628351733530788
uc001aoq.2	1647	9.75	0.916299783765669
uc001aor.1	641	1.70454545454545	5.29616143624377
uc001aos.1	652	2.15909090909091	6.04316671052067
uc001aot.1	1884	15.4545454545455	0.596186902930093
uc001aow.2	1477	253.204545454545	0.0872960286539993
uc001aou.2	903	687.840909090909	0.047473628278595
uc001aox.2	961	688.863636363636	0.0489625766429249
uc001aov.2	843	662.227272727273	0.0429551726661889
uc001aoy.1	2323	361	0.0534242673306561
uc001aoz.1	3077	9.13636363636364	0.186486919956054
uc001apa.1	2156	5.11363636363636	0.207196079278135
uc001apb.1	2401	1.29545454545455	0.0721798127829074
uc001apd.1	6308	821.931818181818	0.10686717143854
uc001ape.1	8194	884.386363636364	0.0929740007249203
uc001apf.1	8009	887.318181818182	0.093814657998992
uc001aph.1	2710	49.8181818181818	0.0932696100307644
uc001api.1	2267	10954.3636363636	0.0377838293531915
uc001apj.1	1812	12080.7727272727	0.0425589453083749
uc001apk.1	1801	12028.4545454545	0.0419721710923801
uc001apl.1	1753	12000.3181818182	0.0424517935597814
uc009vmi.1	1683	11763.6136363636	0.0413848965804857
uc009vmj.1	1644	11308.9772727273	0.0387945047529524
uc009vmk.1	1453	10676.0227272727	0.0380319698032452
uc009vml.1	1448	7296.61363636364	0.128029849931008
uc009vmm.1	1276	1229.22727272727	0.15420564989681
uc001apo.1	2219	255	0.262393414396412
uc001app.2	2349	133.295454545455	0.259016382759144
uc001apq.1	1153	28.6363636363636	0.326380173703045
uc001apr.2	2913	16.1590909090909	0.388383412320055
uc001aps.2	2396	11.9772727272727	0.329909034329974
uc009vmp.1	3838	86.6363636363636	0.152409476599122
uc009vmq.1	3935	88.5681818181818	0.156319291577222
uc001apt.1	9115	308.090909090909	0.0841311011875374
uc001apu.1	3068	37.0227272727273	0.525514552884808
uc001apv.1	2963	37.2954545454545	0.492338431954654
uc001apw.1	1461	29.5227272727273	0.14082702339381
uc001apx.1	1537	29.7272727272727	0.160725466660151
uc001apy.1	3846	88.8409090909091	0.174250245657407
uc001apz.1	3485	124.977272727273	0.0797690056946441
uc001aqa.2	649	77.9772727272727	0.337048336091576
uc001aqb.2	5411	1438.81818181818	0.0843994409297612
uc001aqc.2	1801	22.6818181818182	0.102960611659043
uc001aqd.1	953	57.9545454545455	0.130425115281691
uc001aqe.2	5483	1403.06818181818	0.0800397013499742
uc001aqf.1	2236	452.090909090909	0.0434476096627544
uc001aqg.1	3936	687.5	0.040235570835217
uc001aqh.1	5192	722.5	0.043098546579007
uc001aqi.1	5162	719.568181818182	0.043388644167742
uc001aqk.1	2995	61.1818181818182	0.0613247363027024
uc001aql.1	2961	62.1590909090909	0.0593683474267741
uc001aqm.1	1421	37.5454545454545	0.156986855195249
uc001aqn.1	1347	32.1136363636364	0.0881019304263674
uc001aqo.1	1502	38.3181818181818	0.144606257713677
uc009vmr.1	1442	37.5909090909091	0.138352488340026
uc001aqp.1	3781	34.1363636363636	0.0866594422959415
uc001aqs.2	5904	250.75	0.0409678327842979
uc001aqr.2	5517	248.454545454545	0.0401083672818015
uc001aqt.1	1035	33.0909090909091	0.0505572486806005
uc001aqu.1	2040	113.409090909091	0.0430650879908174
uc009vmt.1	1576	7.38636363636364	0.323638194168099
uc001aqv.2	7664	33.3636363636364	0.136539332235286
uc001aqw.2	10581	78.7272727272727	0.0904361112572585
uc001aqx.2	10669	76.3863636363636	0.0940796451072463
uc001aqy.2	8667	65.9318181818182	0.0873176098012566
uc001aqz.2	8745	65.6590909090909	0.0861725357743297
uc001ara.2	8625	65.0681818181818	0.0823185988501099
uc001arb.2	8703	64.2727272727273	0.0850775397347922
uc001arc.1	1937	535	0.0287988849553611
uc001ard.1	1941	533.704545454545	0.0297733616369756
uc001are.1	1236	19.3636363636364	0.152990717516666
uc001arf.1	1469	11.0454545454545	0.069178044911979
uc001arg.1	1402	9.77272727272727	0.0496269626636453
uc001arh.1	1428	24.1590909090909	0.0930215000955533
uc001ari.1	1186	3	0.386209225873004
uc001arj.1	2038	207.227272727273	0.025406753928262
uc001ark.1	3393	234.227272727273	0.0260548182401466
uc001arl.2	309	3.15909090909091	0.112998037527631
uc001arm.1	1132	3.27272727272727	0.0888749995680797
uc009vmu.1	1125	13.3409090909091	0.0141568895814611
uc001arn.1	1929	156.022727272727	0.0303105841366791
uc009vmv.1	1882	154.159090909091	0.0332960522716003
uc009vmw.1	1929	154.977272727273	0.03306485906887
uc001aro.1	7933	67.8181818181818	0.20552658773895
uc001arp.1	4405	53.3409090909091	0.220626446758697
uc001arq.1	2267	11.9090909090909	0.389156037526532
uc009vmx.1	1516	18.4772727272727	0.349087403358196
uc001arr.1	2262	7.45454545454545	0.35408175200282
uc001ars.1	2238	7.75	0.453144550640763
uc001art.1	4217	447.431818181818	0.0464165420318112
uc001aru.1	2444	12.7045454545455	0.271693538549833
uc001ary.1	828	536	0.0583397038361564
uc001arz.1	1273	684.659090909091	0.0575613424553867
uc001asa.1	2807	303.454545454545	0.0169401898199739
uc001asb.1	2732	294.704545454545	0.0188680178454932
uc009vmy.1	2689	194.613636363636	0.0284210638736111
uc001asc.1	4017	165.772727272727	0.0415209991784159
uc001asd.1	8677	283.068181818182	0.0796352596122363
uc001asf.1	1481	75.7727272727273	0.0346846973554249
uc001asg.1	1740	30.4772727272727	0.0946069472889455
uc001ash.2	5214	1.47727272727273	3.90790961107868
uc001asj.1	1536	6.40909090909091	0.390786775857074
uc009vna.1	1545	6.13636363636364	0.415067652693853
uc009vnb.1	1183	2.88636363636364	0.464129306734873
uc001ask.1	2934	108.113636363636	0.0986804946132342
uc001asl.1	3320	112.545454545455	0.0954488156479323
uc001asm.1	2948	109.704545454545	0.0869716197247567
uc001asn.1	2823	107.295454545455	0.0950177359779756
uc001aso.1	1518	108.136363636364	0.0786594693736833
uc001asp.1	1343	195.318181818182	0.0331028841977468
uc009vnc.1	1152	183.954545454545	0.031491073053457
uc001asq.2	1831	194.022727272727	0.0358942890498201
uc001asu.1	1259	37.2954545454545	0.118507870566715
uc001ast.1	1280	37	0.128678945397275
uc001asw.1	1162	35.8181818181818	0.110374188986096
uc001asv.1	1183	36.0454545454545	0.114938436301997
uc001asx.1	1127	35.3409090909091	0.10626991466679
uc001asz.2	2663	21.2954545454545	0.119420059364705
uc001ata.2	1738	19.4772727272727	0.134155382304432
uc001atb.1	7188	168	0.0799093803453689
uc001atc.1	7105	165.613636363636	0.0776739087904317
uc001atd.1	1411	12.0227272727273	0.0664515772814167
uc009vnd.1	1017	8.15909090909091	0.0185021733421162
uc009vne.1	1202	3.72727272727273	0.0522945333943194
uc009vnf.1	1077	12.5454545454545	0.108426438434042
uc009vng.1	1041	11.8181818181818	0.112638241092859
uc009vnh.1	1194	15.2045454545455	0.0939748630648218
uc001ate.2	5644	170.25	0.0489152621912599
uc001ati.1	840	2.84090909090909	0.693950149012436
uc001atk.1	2340	242.613636363636	0.024830673852005
uc001atl.1	2534	199.522727272727	0.0431904133985681
uc001atm.1	3004	387.522727272727	0.0406573854436959
uc001atn.2	4677	472.204545454545	0.0357629309289085
uc009vni.1	4532	462.931818181818	0.0323631017341392
uc001ato.1	1588	230.795454545455	0.0901058175034421
uc009vnj.1	1429	182.636363636364	0.120455220281906
uc001atq.1	3686	798.659090909091	0.0821654760457527
uc001atr.1	2361	555.340909090909	0.0677448327600565
uc001ats.1	2153	505.954545454545	0.0619156449875492
uc001att.1	3675	825.295454545455	0.10808817972312
uc001atu.1	3575	809.159090909091	0.108738738034626
uc009vnk.1	3562	818.568181818182	0.10325642367635
uc001atv.1	16328	144.136363636364	0.0581573356632392
uc001atw.1	16253	143.840909090909	0.0592293661804813
uc001atx.1	13948	135.681818181818	0.0531944207619621
uc001aty.1	4062	11.7045454545455	0.141472648459378
uc009vnl.1	5673	78.6363636363636	0.0309296924426263
uc001aub.1	1369	10.8863636363636	0.39460672129276
uc001auc.1	1806	13.3636363636364	0.40606136039536
uc009vnm.1	1263	4.04545454545455	0.361486290012529
uc001aud.2	1221	3.63636363636364	0.490973084314405
uc001aue.1	252	1.31818181818182	0.263237154425136
uc009vno.1	882	48.0681818181818	0.241520100290097
uc001aul.1	1108	48.0681818181818	0.251361260935334
uc001avg.1	2703	58.9545454545455	0.095607165806243
uc001avh.1	7454	478.477272727273	0.0314884139023874
uc001avi.1	7958	450.340909090909	0.0335395174970708
uc001avj.1	2127	93.2727272727273	0.0327383770416144
uc009vod.1	2020	138	0.0402651367666812
uc001avk.1	6270	469.522727272727	0.030399857728735
uc009voe.1	2304	58.4772727272727	0.115346215854512
uc009vof.1	2360	59.2045454545455	0.120790350441263
uc001avl.1	4052	27.1136363636364	0.20354004460233
uc009vog.1	3905	6.31818181818182	0.587552179891597
uc001avm.2	6022	2.93181818181818	0.966452673612223
uc001avo.2	3842	5.72727272727273	0.647441398569538
uc001avp.2	3643	5.31818181818182	0.669153006329332
uc001avq.2	3653	5.40909090909091	0.666609699186869
uc001avr.2	3393	5.47727272727273	0.587734061839619
uc001avw.2	1943	20.4772727272727	0.549008171323525
uc001avx.1	1810	21.5	0.612318917560713
uc001avz.2	1879	21.6818181818182	0.545481380545776
uc001avy.1	1883	22.1136363636364	0.589059753399304
uc001awh.1	2365	687.840909090909	0.0745062913854675
uc001awm.1	4316	38.6818181818182	0.0359935171698779
uc001awn.1	1989	35.5227272727273	0.0439326844246016
uc001awo.1	1539	29.4318181818182	0.0300056976931093
uc001awp.1	2047	35.0681818181818	0.0396553598864973
uc009voi.1	1849	32.6363636363636	0.0378675750599759
uc001awq.1	1800	33.8863636363636	0.0508886164322716
uc001awr.1	2314	20.4318181818182	0.0882156504530394
uc001aws.1	6025	73.75	0.0676851807985381
uc001awt.1	5840	72.4318181818182	0.0641538022972453
uc001awu.2	2927	23.9090909090909	0.133731142622887
uc001awv.1	2196	30.5681818181818	0.129905754274892
uc001aww.2	1462	19.6590909090909	0.221915226134797
uc001awx.1	1759	45.5227272727273	0.223279702803723
uc009voj.1	1349	34.8409090909091	0.224898935672567
uc001awy.1	1854	59.3863636363636	0.168461252031735
uc001awz.1	2772	94.8636363636364	0.0897957901201291
uc001axa.2	4204	551.568181818182	0.0282462002872565
uc001axb.1	3070	4.18181818181818	0.504717384775124
uc009vok.1	1741	3.11363636363636	0.541002812346587
uc009vol.1	538	333.840909090909	0.101019522030322
uc001axj.1	2468	20.2045454545455	0.126847664178243
uc001axk.1	12227	856.863636363636	0.0777652071765879
uc001axl.2	2751	168	0.0257525460100752
uc009vom.1	995	42.25	0.0412488976396597
uc009von.1	905	9.93181818181818	0.123724264528888
uc001axo.2	2892	1	1.15908675522598
uc001axp.2	2877	0.954545454545455	1.07680461825945
uc001axq.2	2904	0.977272727272727	1.38319657426215
uc001axr.2	2907	1	0.935488634498107
uc001axt.1	3060	1.13636363636364	0.239523930103274
uc001axu.1	2536	1.13636363636364	0.30379623434863
uc001axv.1	2533	1	0.200519121193768
uc001aya.1	3946	3.65909090909091	0.365897012950493
uc009voo.1	1984	10.6136363636364	0.101143047300621
uc001ayb.1	2008	11.0681818181818	0.15236293382689
uc001ayc.1	3029	10.75	0.121901249162573
uc001ayd.1	1334	12.5227272727273	0.0549890622082661
uc001aye.2	2475	85.8863636363636	0.0289875014649735
uc001ayf.1	3056	122.136363636364	0.0199839051830546
uc001ayg.1	2976	127.295454545455	0.0224641503410401
uc001ayh.2	2963	24.5	0.0523552442465305
uc001aym.2	3634	1336.18181818182	0.0188049647352293
uc001ayi.2	3584	1324.06818181818	0.0197016842775965
uc001ayk.2	3581	1325.27272727273	0.0188689758671272
uc009vop.1	3329	1151.54545454545	0.0134274712866441
uc001ayl.1	3650	291.909090909091	0.0357584244545521
uc001ayn.1	2015	1.13636363636364	0.367160192320658
uc001ayp.2	1276	216.636363636364	0.0566782820341301
uc001ayo.1	2004	389.659090909091	0.0527207250474739
uc001ayq.1	1928	381.886363636364	0.0545504841521135
uc001ayt.2	5368	10.1590909090909	0.170364427199171
uc001ayr.2	575	1.54545454545455	0.442105480116228
uc001ays.2	1122	3.02272727272727	0.416970130159944
uc009voq.1	2482	1.13636363636364	2.21312028171593
uc001ayw.2	1160	1.04545454545455	0.535396997865182
uc009vor.1	2745	2.90909090909091	0.348874340248084
uc009vos.1	4268	5.02272727272727	0.290728446049094
uc009vot.1	1512	1.5	0.156773035650482
uc001ayz.1	1512	1.59090909090909	0.149310038620831
uc001aza.2	2664	3.63636363636364	0.476491697428916
uc001azb.1	3026	4.63636363636364	0.382343764772352
uc001azc.1	2696	5.13636363636364	0.382373199447441
uc009vou.1	1732	75.8181818181818	0.114616511182194
uc001aze.2	2173	87.6590909090909	0.125652242186349
uc009vov.1	1966	83.3636363636364	0.117785548639515
uc001azf.2	2746	84.8409090909091	0.127937335470205
uc001azg.1	1912	49.5227272727273	0.147715161359361
uc001azi.1	2029	25.5227272727273	0.172772937385207
uc001azj.1	596	16.3181818181818	0.109459950160848
uc009vow.1	1368	2.77272727272727	0.430911640747618
uc001azk.2	1748	4.93181818181818	0.337838188029441
uc001azl.2	2663	6	0.468626409279091
uc009vox.1	1953	4.38636363636364	0.405456101099844
uc001azm.2	2340	5.02272727272727	0.344905823260276
uc009voy.1	1668	2.56818181818182	0.363642241826889
uc001azo.1	4140	2.38636363636364	0.530339772649182
uc001azp.2	3764	2.40909090909091	0.415034779961984
uc001azt.2	6656	32.0227272727273	0.267805871392315
uc009voz.1	2614	7.63636363636364	0.285011902190256
uc001azu.2	6137	29.7272727272727	0.250752394012966
uc001azv.2	2424	14.3636363636364	0.310870697547566
uc001azz.1	1224	89.1136363636364	0.144936237101789
uc001baa.1	3840	194.772727272727	0.127311107048747
uc001bab.1	3825	193.022727272727	0.129590389835275
uc001bac.1	3538	177.363636363636	0.131805402564741
uc009vpa.1	1080	25.6590909090909	0.165644485261383
uc001bad.1	1639	35.5681818181818	0.196657191934722
uc001bae.1	1145	263.568181818182	0.0300648813947324
uc001baf.1	4363	28.7272727272727	0.770538331510685
uc001bag.1	1625	6.36363636363636	0.906871424230673
uc009vpc.1	1549	1.45454545454545	0.42887083330103
uc001baj.1	2263	2.97727272727273	0.47740787390596
uc001bal.1	3923	923.363636363636	0.0303874091562838
uc001bam.1	4064	919.863636363636	0.0319231873453035
uc009vpe.1	3667	4.70454545454545	1.12970052689965
uc001ban.1	4494	6.77272727272727	1.17049403563633
uc001bao.1	4261	6.68181818181818	1.09924400418341
uc001bap.1	4246	6.54545454545455	1.13626623592995
uc001baq.1	4600	5.84090909090909	0.962539003990315
uc001bar.1	3482	5.54545454545455	0.980748443760868
uc009vpf.1	3076	5.36363636363636	1.39508405716112
uc001bas.1	2262	2.40909090909091	1.04743754669254
uc001bbb.1	2147	38.8409090909091	0.175669488450995
uc001bbc.1	3160	67.5681818181818	0.185623519882923
uc001bbd.1	4856	155.659090909091	0.0790627088682943
uc001bbe.1	3402	125.886363636364	0.152767186881851
uc001bbf.1	943	217.931818181818	0.0874952979416948
uc009vph.1	2918	542.113636363636	0.0450073023365234
uc001bbg.1	3483	588.159090909091	0.0448069507638729
uc001bbh.1	3479	603.340909090909	0.0390464450215303
uc001bbi.1	15882	1167.59090909091	0.0467995152544722
uc001bbj.1	3162	111.886363636364	0.12107500193719
uc001bbk.1	3124	175.159090909091	0.161720445582572
uc001bbl.1	2172	63.8863636363636	0.196508830002232
uc001bbm.1	5751	176.704545454545	0.224685573689807
uc001bbn.1	2676	70.3636363636364	0.027576205330126
uc001bbo.1	4238	189.090909090909	0.0492264169100735
uc001bbp.1	4235	191.272727272727	0.04618008362964
uc001bbq.1	4235	190.977272727273	0.0491466806203651
uc001bbr.1	4172	187.931818181818	0.0433609331288755
uc001bbs.1	2273	215.318181818182	0.0744314250274018
uc001bbt.1	2100	1.20454545454545	1.05569370838634
uc001bbu.1	1984	1.20454545454545	1.19647014051348
uc001bbv.1	1241	1.56818181818182	1.2846105550421
uc001bbw.1	1359	148.159090909091	0.0734937887649185
uc001bbx.1	1254	135.931818181818	0.0797388933402126
uc009vpi.1	1032	65.8863636363636	0.113686437853942
uc001bby.1	1885	55.6136363636364	0.055526227565218
uc001bca.1	2255	56.6818181818182	0.0432955357527875
uc001bbz.1	1643	50.2954545454545	0.0551925996472889
uc001bcb.1	1612	50.3181818181818	0.0635641441544641
uc009vpj.1	2718	47.5909090909091	0.05514282757755
uc001bcc.1	1741	55.3863636363636	0.0533431381259214
uc001bcd.1	1576	1457.61363636364	0.0416104634733085
uc001bce.1	1630	1466.79545454545	0.0408970397214212
uc009vpk.1	2050	1435.54545454545	0.0428752551787946
uc001bcf.1	2093	6.43181818181818	0.539715758163133
uc001bch.1	2298	112.431818181818	0.200791859407242
uc001bci.1	2589	111.590909090909	0.203837155488473
uc009vpl.1	2025	60.2727272727273	0.275888878851023
uc001bcj.1	2054	30.4090909090909	0.562325786796996
uc009vpm.1	2088	30.0681818181818	0.535648294585315
uc001bck.1	2021	30.7954545454545	0.563632782350576
uc001bcl.1	1984	4.72727272727273	1.95698803148563
uc001bcm.1	2206	75.8409090909091	0.0546869923015653
uc001bcn.1	2947	87.3863636363636	0.0449241797018066
uc001bco.1	2401	64.9772727272727	0.0536735987048691
uc001bcp.1	2281	60.4545454545455	0.0550305668967682
uc009vpn.1	1715	23.8863636363636	0.0783648196667879
uc001bcq.1	1045	19.8409090909091	0.0911614266996797
uc001bcs.2	6514	53.5681818181818	0.0526702198143746
uc001bcz.1	2628	1.40909090909091	1.68041049155383
uc009vpo.1	2521	1.40909090909091	0.864567356684416
uc009vpp.1	2719	0.818181818181818	1.21205507862626
uc001bdh.1	2351	1.70454545454545	1.03646383792753
uc001bdi.2	2458	125.681818181818	0.0501224817787476
uc001bdk.1	959	1.72727272727273	3.51712374101413
uc001bdl.1	1080	1.93181818181818	3.41072569865832
uc009vpv.1	789	1.54545454545455	2.6867595757353
uc001bdm.1	2660	43.5	0.0928942338740777
uc001bdn.1	1659	35.1363636363636	0.0799385915779195
uc001bdo.1	2126	948	0.0211546127641571
uc009vpw.1	2135	954.613636363636	0.0212107011212027
uc009vpy.1	3834	6.59090909090909	0.167293210324441
uc001bdt.1	3705	6.56818181818182	0.23345490887136
uc001bdu.1	3063	5.90909090909091	0.173972720407523
uc001bdv.1	4317	542.022727272727	0.0248652423633964
uc001bdw.1	3921	536.045454545455	0.0258014672572761
uc001bdx.1	4789	481.409090909091	0.0273935648838789
uc001bdy.1	1860	338.840909090909	0.0242335048219549
uc001bdz.1	2532	203.818181818182	0.0334919994936887
uc001bea.1	2525	202.977272727273	0.0331038965274726
uc001beb.1	928	102.25	0.0512624533523748
uc009vpz.1	4951	255.75	0.0406252540463627
uc001bec.1	5852	300.318181818182	0.0427667643970717
uc001bed.1	6177	312.75	0.0413380425957366
uc001bef.1	6285	313.795454545455	0.0423200841529032
uc001bee.1	6195	312.704545454545	0.0465806474465143
uc001beg.2	1836	85.6136363636364	0.123146843200369
uc001beh.2	2088	90.6590909090909	0.121708584589934
uc001bej.2	5241	216.386363636364	0.443837967698627
uc001bei.2	5087	217.886363636364	0.453063156928882
uc001bek.2	5096	217.477272727273	0.444698601846435
uc001bem.2	5136	221.704545454545	0.444813999259297
uc009vqa.1	2198	63.5909090909091	0.570698614306802
uc001beo.1	2437	2.47727272727273	0.150635094663409
uc001ber.1	3766	5.45454545454545	0.343153302819532
uc001bes.1	4295	6.06818181818182	0.444765885959968
uc009vqb.1	3730	4.65909090909091	0.365865267166057
uc001bet.1	2596	2.63636363636364	2.83191995437463
uc001beu.2	2558	2.90909090909091	2.75931732123809
uc001bev.1	3342	5.65909090909091	0.450548726276113
uc001bew.1	3234	5.47727272727273	0.457605124860937
uc001bex.1	3270	5.54545454545455	0.453853697967786
uc001bey.1	3431	5.27272727272727	0.569329765819153
uc001bfa.1	3641	257.227272727273	0.0619442823375117
uc001bfb.1	4464	462.772727272727	0.057861549996393
uc009vqc.1	4266	436.977272727273	0.0561922595146327
uc001bfc.1	4308	446.090909090909	0.0537938073714411
uc001bfd.1	2089	65.0454545454545	0.0992183253434608
uc001bfe.1	2126	263.045454545455	0.0969307112372701
uc001bff.1	2412	216.5	0.105743368565433
uc001bfg.1	4012	21.7045454545455	0.40849815919562
uc001bfh.1	987	4.29545454545455	0.675079824204698
uc001bfi.1	3587	21.7272727272727	0.351217899508494
uc001bfj.1	14288	47.4318181818182	0.346319631930756
uc009vqd.1	14291	46.9090909090909	0.339672486815133
uc009vqe.1	846	1.52272727272727	0.971164751525657
uc001bfm.2	1102	35.6590909090909	0.138637401865848
uc001bfn.2	1038	39.5	0.14313462418056
uc009vqg.1	718	106.363636363636	0.0834199707272199
uc001bfp.1	1513	110.727272727273	0.071881651767123
uc001bfq.1	2294	502.977272727273	0.0777685378298077
uc001bfr.1	2168	496.454545454545	0.0808267577164343
uc009vqh.1	2095	502.090909090909	0.0798896400565173
uc001bfs.2	3905	6.47727272727273	0.62646727803182
uc001bft.2	8992	233.568181818182	0.143434366309098
uc001bfu.2	8704	231.863636363636	0.146250715935569
uc009vqi.1	8368	226.636363636364	0.148900050742356
uc001bfv.1	2160	32.4772727272727	0.155654752312509
uc009vqj.1	4032	4.79545454545455	1.33499613497968
uc001bge.1	4869	5.84090909090909	1.22572744328416
uc001bgf.1	4866	5.63636363636364	1.21846767160889
uc001bgi.1	3030	439.386363636364	0.0502983603264469
uc001bgj.1	3102	442.522727272727	0.0494867775105472
uc001bgk.1	7718	151.227272727273	0.14071657338594
uc001bgl.2	3921	63.0909090909091	0.160147566613372
uc001bgm.1	3874	63.5454545454545	0.178480997760329
uc001bgo.1	1638	404.25	0.0333155214222011
uc001bgq.1	2468	623.818181818182	0.041631300067165
uc001bgp.2	2741	666.659090909091	0.0454688635429192
uc001bgr.2	2732	661.613636363636	0.0439571711074091
uc009vqk.1	2575	656.045454545455	0.0428193010802415
uc001bgs.2	2566	657.159090909091	0.0439625871247162
uc009vql.1	1046	219.909090909091	0.0790573753193388
uc001bgt.1	4315	28.3863636363636	0.0672347246432906
uc001bgu.1	4493	29.75	0.0691266370279153
uc001bgv.1	888	4.63636363636364	0.183224983606895
uc001bgw.1	2816	12.3863636363636	0.208588036641576
uc001bgx.1	1586	0.727272727272727	0.384760606250637
uc001bhe.1	5192	91.2272727272727	0.275042850170057
uc001bhh.2	1288	345.045454545455	0.409084990626162
uc001bhg.1	1547	359.068181818182	0.399370184218909
uc001bhi.2	1780	2.29545454545455	1.29152699344358
uc001bhj.2	1626	2.29545454545455	0.920199444325318
uc001bhk.1	609	5848.45454545455	0.0642569215935345
uc001bhl.1	606	5763.43181818182	0.0648095622612906
uc001bhm.1	596	6011.04545454545	0.0631123367670494
uc001bhn.1	1975	5594.18181818182	0.0662265343497351
uc001bho.1	2671	276.090909090909	0.0320359538294579
uc001bhp.1	1074	44.1818181818182	0.0244925645323734
uc001bhq.1	1610	179.454545454545	0.0980319903197561
uc001bhr.1	1688	164.363636363636	0.03870294596469
uc001bhs.1	1728	167.75	0.03441393959433
uc001bht.1	1624	162.272727272727	0.034981157344629
uc001bhu.1	1592	162.363636363636	0.0371142281192996
uc009vqo.1	1607	115.409090909091	0.0754178976541571
uc001bhv.1	1631	115.090909090909	0.0651916788419456
uc001bhw.1	1553	109.386363636364	0.0693078502532401
uc001bhx.1	1566	113.431818181818	0.0714821742219815
uc009vqp.1	1570	113.795454545455	0.0642849331295828
uc001bhy.1	1676	117.113636363636	0.0629596957894439
uc001bhz.1	1824	112.272727272727	0.0708301751500213
uc001bia.1	1245	72.4545454545455	0.0760610464018185
uc009vqq.1	934	21.6136363636364	0.0907725992800119
uc001bib.1	1608	148.159090909091	0.0676136585876307
uc009vqr.1	1191	119.477272727273	0.0657547208586497
uc001bic.1	2161	143.795454545455	0.0578841815585999
uc009vqs.1	1411	42.8181818181818	0.0818132399061252
uc001bid.1	2054	41.1818181818182	0.0410888515982013
uc001bie.1	2079	114.454545454545	0.221242108126316
uc009vqt.1	1076	52.1590909090909	0.277647922522691
uc001bif.1	1775	81.1590909090909	0.214479577986367
uc009vqu.1	1083	44.9318181818182	0.225477266028436
uc001big.1	2367	215.340909090909	0.0433009593164635
uc009vqv.1	420	53.5	0.231231836205844
uc009vqw.1	1593	112.431818181818	0.0733748651332407
uc009vqx.1	1842	155.659090909091	0.0399285043861621
uc001bij.1	2239	169.090909090909	0.0382931136004007
uc009vqy.1	816	77.5454545454545	0.0436163422275223
uc009vqz.1	2675	174.568181818182	0.0621924675142139
uc009vra.1	2924	217.795454545455	0.0447204457119202
uc001bir.1	4462	64.5454545454545	0.485289336491186
uc001bis.1	4549	64.9545454545455	0.516249632400946
uc001bit.1	4418	63.0227272727273	0.459948792890276
uc001biu.1	4425	65.3181818181818	0.48108289836409
uc001biv.2	686	8.09090909090909	0.401585849362244
uc001bix.1	2800	2.54545454545455	0.766750467074469
uc001biy.1	2700	2.40909090909091	0.553185753051164
uc001biz.1	2513	2.20454545454545	0.612548429455716
uc001bja.1	2498	10.5454545454545	0.339211469047127
uc001bjb.1	2828	10.4318181818182	0.353998695308055
uc001bjc.1	2684	10.3409090909091	0.341347901868213
uc001bjd.1	2804	10.6818181818182	0.317710009276401
uc001bje.1	944	3.90909090909091	0.408741802005954
uc001bjf.2	1653	2.47727272727273	0.235303341939998
uc001bjg.1	1661	22.8181818181818	0.10425769722938
uc001bjh.1	5280	80.9772727272727	0.0535355861511301
uc009vrc.1	5390	81.75	0.048542755178595
uc001bji.2	2736	9.86363636363636	0.0800303868076303
uc001bjj.1	1699	2.27272727272727	0.990241872697864
uc009vrd.1	1415	1.65909090909091	1.59618508410189
uc009vre.1	1271	1.43181818181818	1.5553733877749
uc009vrf.1	1273	1.43181818181818	1.48913187590163
uc009vrg.1	1099	1.11363636363636	1.30560594451596
uc001bjm.1	3934	608.909090909091	0.0544900140289745
uc009vrh.1	2393	452.431818181818	0.0601962750270335
uc009vri.1	2510	524.272727272727	0.0732439308718384
uc001bjn.1	2747	173.545454545455	0.229558264977597
uc001bjo.1	4290	271.159090909091	0.199915531318725
uc001bjp.1	2519	159.113636363636	0.242644745989026
uc001bjq.1	4270	2513.34090909091	0.0524955693431663
uc009vrj.1	4147	2475.63636363636	0.0524499534429055
uc001bjr.1	4340	2491.81818181818	0.0535554073721843
uc001bjs.2	2871	1201.75	0.0822369210637269
uc009vrk.1	1665	191.75	0.138272617694243
uc009vrl.1	434	140.159090909091	0.155546532274266
uc001bjt.1	1777	194.159090909091	0.0744586367285572
uc001bju.1	1651	164.068181818182	0.0670666221472987
uc001bjv.1	1982	44.3863636363636	0.0868733180421882
uc001bjw.1	1465	135.431818181818	0.105282132234625
uc001bjz.1	2833	3.15909090909091	0.325252250707457
uc001bkc.1	2545	2.45454545454545	0.520637368535699
uc009vrm.1	2829	3	0.373756034745372
uc001bka.1	2759	3.09090909090909	0.541727153423496
uc001bkb.1	2929	2.88636363636364	0.391108801681259
uc009vrn.1	2625	2.45454545454545	0.473597036638295
uc009vro.1	2849	3.13636363636364	0.479106428262896
uc009vrp.1	2679	3.18181818181818	0.575428318823969
uc001bkd.1	2415	7.70454545454545	0.311051667177392
uc001bke.1	2280	267.340909090909	0.0192230551384042
uc009vrq.1	2167	248.227272727273	0.0214689957859485
uc009vrr.1	2061	217.75	0.020179990009277
uc009vrs.1	1968	212.045454545455	0.0228205574099168
uc001bkf.1	1618	2	0.410300641364714
uc001bkg.1	1484	1.54545454545455	0.115510492444523
uc001bkh.1	1223	1.52272727272727	0.3062493107084
uc001bki.1	1165	1.61363636363636	0.0521690336144974
uc001bkj.1	1873	2.25	0.00625394417910991
uc009vrt.1	1405	35.4772727272727	0.0364738050418574
uc001bkk.1	3138	115.522727272727	0.023360680821462
uc009vru.1	2457	94.25	0.0284293968924133
uc009vrv.1	2064	86.2727272727273	0.0315338864345996
uc001bkl.2	2935	86.3409090909091	0.174563714818298
uc009vrw.1	2474	72.5681818181818	0.171506279588704
uc009vrx.1	2552	73.0454545454545	0.178980359454534
uc001bkm.2	3201	7.06818181818182	0.754760707331353
uc009vry.1	3326	7.09090909090909	0.674612019939874
uc001bkn.2	1620	2.72727272727273	0.768729876502152
uc001bko.1	4332	50.2954545454545	0.357331318668312
uc001bkp.1	4230	50.3863636363636	0.374360168993868
uc001bkq.2	2005	144.931818181818	0.0187130202426432
uc001bkr.2	1896	139.045454545455	0.0159542049384405
uc009vrz.1	1969	144.477272727273	0.0176024584478959
uc001bks.2	2103	147.25	0.0181185263096959
uc001bkt.2	2057	147.840909090909	0.0198788835848075
uc001bku.2	2261	139.636363636364	0.0150104076949568
uc001bkv.2	2539	134.295454545455	0.0175196278761989
uc001bkw.1	2061	28.0909090909091	0.0647253796155044
uc001bkx.1	3023	76.2045454545455	0.126166949781701
uc009vsa.1	1041	33.8181818181818	0.188795889022158
uc001bky.1	1783	1.27272727272727	0.890647926767552
uc001bkz.1	1714	659.818181818182	0.175087753652519
uc001bla.1	1526	659.727272727273	0.179361394166779
uc001blb.1	1505	642.068181818182	0.177169950475571
uc001blc.1	1502	661.272727272727	0.17181673578696
uc001bld.2	3581	54.0454545454545	0.0148698148937541
uc001ble.2	3639	54.5	0.0145356881895726
uc001blj.2	4286	34.4545454545455	0.134644218123696
uc009vsb.1	4095	34.2272727272727	0.164463586729205
uc001bll.2	649	124.772727272727	0.0858943668632298
uc001blm.2	2536	11.6590909090909	0.743844987300543
uc001bln.2	2557	11.3863636363636	0.70593422608513
uc009vsd.1	2531	11.7045454545455	0.716279299308312
uc009vse.1	2516	11.8181818181818	0.715833783031291
uc001blo.1	2583	11.5909090909091	0.716014978589289
uc001blr.2	3930	122.681818181818	0.0442515200722492
uc001bls.1	3935	120	0.0432325201354188
uc001blt.1	2385	77.0454545454545	0.0350346703683073
uc001blu.1	1115	795.522727272727	0.108669920642345
uc001blv.1	1644	54.6136363636364	0.152414181704596
uc001blw.1	1853	55.2272727272727	0.170096210980523
uc001blx.1	1396	50.0681818181818	0.172912729654618
uc001bly.1	1368	46.2272727272727	0.191427082873205
uc001blz.1	1604	53.3409090909091	0.16206670796524
uc001bma.1	1848	68.5909090909091	0.113246105379387
uc001bmb.1	1828	52.8181818181818	0.165712153063174
uc009vsg.1	824	335.818181818182	0.252926698959633
uc001bmc.1	505	1263.97727272727	0.106028299280574
uc001bmk.1	3299	149.022727272727	0.0201536851707015
uc001bml.1	3296	148.045454545455	0.0226486126894158
uc001bmm.1	3319	148.613636363636	0.0270043217478318
uc001bmn.1	3179	143.318181818182	0.0228395073665658
uc001bmo.1	655	1.31818181818182	0.210020774142374
uc001bmp.2	1969	317.227272727273	0.169092924234009
uc009vsk.1	1924	308.795454545455	0.171784128991551
uc001bmq.2	2059	29.1363636363636	0.160178779715064
uc001bmr.1	3199	643.045454545455	0.0207813234179271
uc001bms.1	3112	651.181818181818	0.0191147097350659
uc009vsl.1	3191	655.431818181818	0.0190949712767911
uc001bmt.1	5494	498.568181818182	0.191223177978266
uc001bmu.1	7934	1004.40909090909	0.046049273423814
uc001bmv.1	8585	1112.93181818182	0.0546129259683576
uc001bmw.1	4127	429.318181818182	0.185197412821456
uc001bmx.1	5011	843.863636363636	0.0413507484629227
uc009vsm.1	3778	669.181818181818	0.0422786213579212
uc009vsn.1	4251	773.409090909091	0.0471473149351353
uc001bmy.1	1521	36.25	0.0966297246513045
uc001bmz.1	2365	51.4772727272727	0.070044466899435
uc009vso.1	2345	51.0681818181818	0.0659997630665108
uc001bna.1	2716	51.1818181818182	0.0724811866400571
uc001bnb.1	3136	455.386363636364	0.0394885888303163
uc001bnc.1	1315	7.90909090909091	0.532116416218345
uc001bnd.1	1510	151.863636363636	0.0225189543697306
uc009vsp.1	1992	55.0909090909091	0.031765095815009
uc001bne.1	2123	57.2727272727273	0.0332506243375272
uc001bng.1	1327	484.204545454545	0.0520374604179302
uc001bnh.1	1498	482.181818181818	0.0516780780560737
uc009vsq.1	1249	462.772727272727	0.0512973361552836
uc001bnj.2	1949	1.52272727272727	2.01478302511003
uc009vss.1	1333	55.5454545454545	0.0350142453600184
uc001bnl.1	3164	97.5909090909091	0.0356659712887158
uc001bnm.1	4515	159.909090909091	0.0551341699717603
uc001bnn.1	2495	64.2045454545455	0.151631625233266
uc009vst.1	3477	324.068181818182	0.0755219538996927
uc001bno.1	4275	418.022727272727	0.0490909144961807
uc001bnp.1	3207	320.454545454545	0.0679260069293888
uc001bnq.1	3022	346.159090909091	0.0393069895262031
uc001bnr.2	1614	164.272727272727	0.0310057281629088
uc001bns.2	1702	163.863636363636	0.0359743680265066
uc001bnt.2	1767	162.863636363636	0.0324383721033003
uc001bnu.2	1617	155.977272727273	0.0334457590850718
uc001bnv.1	1898	99.8636363636364	0.226955014763795
uc001bnw.1	1934	99.9318181818182	0.218202132517995
uc009vsu.1	1739	89.2954545454545	0.228919009689324
uc001bnx.2	3644	107.113636363636	0.218260507059696
uc009vsv.1	2229	103.409090909091	0.237401655353358
uc001bny.1	4328	12.3863636363636	0.284324973569649
uc009vsw.1	4304	13.0681818181818	0.301853141887566
uc001bnz.1	1525	3.72727272727273	0.266103961129932
uc001bod.1	2110	3.27272727272727	0.247730770738119
uc009vsx.1	993	1.70454545454545	0.162571726003345
uc001boe.2	1566	491.045454545455	0.0415208275341661
uc001bof.1	4270	841.068181818182	0.0741943044108518
uc009vsy.1	6496	149.977272727273	0.121554510641637
uc009vsz.1	5493	133.840909090909	0.134974215660673
uc009vta.1	4812	127.113636363636	0.135451390620897
uc001boh.1	2013	31.0909090909091	0.314012061575078
uc001boi.1	1426	335.977272727273	0.199182550112401
uc001boj.1	2360	487.181818181818	0.189718922177213
uc001bok.1	2485	491.477272727273	0.191258788572938
uc001bol.1	2426	494.5	0.188649832426506
uc001bom.1	2442	490	0.185430514013835
uc001bon.1	860	759.318181818182	0.197732076859035
uc001boo.1	836	755.909090909091	0.199800169165977
uc001bop.1	848	762.840909090909	0.202874864021682
uc009vtb.1	1076	8.20454545454546	0.0715767119849666
uc001boq.1	2049	15.6818181818182	0.0660393716407396
uc001bor.1	2151	16.8409090909091	0.020982117451391
uc001bos.1	2064	15.8636363636364	0.0279423097954899
uc001bot.1	1962	15.6363636363636	0.0192508403237272
uc001bou.2	3079	100.659090909091	0.0380520673156241
uc001bov.1	2336	211.340909090909	0.03758586110083
uc001bow.1	2691	213.886363636364	0.0402139169509009
uc001box.1	2590	191.545454545455	0.0378887730921099
uc009vtc.1	2384	211.863636363636	0.043307779452604
uc009vtd.1	2115	185.136363636364	0.0366005864697407
uc001bpc.2	2720	816.545454545455	0.0862095181921566
uc001boz.1	1647	530.477272727273	0.0835283674395142
uc001bpa.1	1236	431.113636363636	0.0852395445943376
uc001bpb.1	2022	675	0.07987680590446
uc001bpd.1	1522	218.886363636364	0.0182515919364496
uc001bpe.1	1720	240.954545454545	0.0248363020526975
uc001bpf.1	1594	4.47727272727273	0.382795319499307
uc001bpg.1	1873	6.54545454545455	0.287169344470807
uc001bph.1	2158	25.3181818181818	0.0297127827301935
uc001bpi.1	2045	51.75	0.106905445813974
uc001bpj.2	1783	46.2272727272727	0.0989738957412966
uc001bpk.1	1825	47.1590909090909	0.0998059688820544
uc001bpl.1	1798	166.590909090909	0.313142110996944
uc001bpm.2	1924	162.227272727273	0.31207496524434
uc009vte.1	2006	166	0.314125577479275
uc009vtf.1	1029	110.090909090909	0.333408650390997
uc001bpn.1	1764	357.318181818182	0.0373087961529713
uc001bpo.1	1886	360.931818181818	0.0387749597136026
uc001bpq.1	527	464.840909090909	0.0857915432219604
uc001bpp.1	603	482.75	0.0838661453134417
uc001bpr.1	1911	535.454545454545	0.08775278220009
uc001bps.1	3485	372.272727272727	0.155038909235409
uc001bpt.2	1869	95.8181818181818	0.0223722940308508
uc009vtg.1	1813	94.7954545454545	0.0261755469912399
uc001bpu.2	1549	41.1363636363636	0.126883134645464
uc001bpv.1	3355	166.863636363636	0.0783261654513825
uc001bpw.1	6211	254.727272727273	0.0529531977712046
uc001bpx.1	6327	253.727272727273	0.0537821218612948
uc001bpy.1	6194	249.840909090909	0.0545150378084001
uc001bpz.2	1896	91.8636363636364	0.0742048810793316
uc001bqa.1	2716	463.659090909091	0.0528939151341582
uc001bqb.1	2712	461.090909090909	0.0506342420944119
uc001bqc.1	2573	453.840909090909	0.0524645205767884
uc001bqd.2	1480	117.840909090909	0.185404576946627
uc001bqe.1	2490	435.545454545455	0.0534243260767208
uc001bqf.1	2532	440.318181818182	0.0526777648726832
uc001bqg.1	2439	436.272727272727	0.0530890632929356
uc001bqh.1	2015	84.5681818181818	0.0321660902829511
uc001bqi.1	1867	82.6590909090909	0.0447654969560209
uc001bqk.2	737	123.75	0.139713635330919
uc001bql.2	1078	149.045454545455	0.139585515690354
uc001bqm.2	1779	162.977272727273	0.145368180129808
uc001bqn.2	1639	171.886363636364	0.145311897680922
uc001bqo.2	1902	171.318181818182	0.136890935318326
uc001bqp.2	1366	70.5227272727273	0.108536693890407
uc001bqq.1	80	1.88636363636364	0.368590899083281
uc001bqr.2	130	6.02272727272727	0.244929063460068
uc001bqs.2	132	5.79545454545455	0.237394217274509
uc001bqt.2	134	3.45454545454545	0.188388782268709
uc001bqu.1	1083	10	0.481985953285912
uc001bqv.1	1113	10.5909090909091	0.48839117056518
uc009vth.1	318	5.02272727272727	0.476378238113304
uc001bqw.1	1017	68.2045454545455	0.0872339093995832
uc001bqx.1	1359	70.7727272727273	0.0714679708361354
uc001bqy.1	1090	69.7045454545455	0.0825047839561026
uc009vti.1	1049	53.25	0.0535659403884124
uc009vtj.1	135	2	0.333744312595743
uc001bqz.1	1929	66.7045454545455	0.0316071326673309
uc001bra.1	1962	67.4090909090909	0.0353630444671097
uc001brb.1	1932	66.6818181818182	0.033752856037024
uc001brc.1	3060	304.340909090909	0.0371434693282996
uc001brd.1	3051	303.090909090909	0.0392635680421989
uc001bre.1	3244	309.818181818182	0.0366028739321967
uc001brg.1	6369	221.545454545455	0.140230840566511
uc001brh.1	6193	216.795454545455	0.143085321857097
uc001bri.1	6064	220.659090909091	0.134310712318439
uc001brj.1	6152	221.272727272727	0.137525816305519
uc009vtk.1	2274	48.5	0.248797003265895
uc001brk.2	2400	56.1818181818182	0.252550440910552
uc001brl.1	6327	218.522727272727	0.138559463004762
uc001brm.1	2608	76.3181818181818	0.210441974817157
uc009vtl.1	5928	212.75	0.142526902955188
uc009vtm.1	5739	212.704545454545	0.142537726143213
uc009vtn.1	4271	160.590909090909	0.117362792749981
uc001brn.1	2461	30.0909090909091	0.123750554601787
uc001bro.1	2141	797.772727272727	0.0229539572042087
uc009vtp.1	1398	159.772727272727	0.030356246194489
uc001brp.1	2434	75.5454545454545	0.0238734590060012
uc001brq.1	2307	73.9545454545455	0.025403650226325
uc001brr.1	2633	74.9090909090909	0.0206769246308915
uc001brs.1	2536	71.6590909090909	0.0171094223340889
uc001brt.1	1872	43.5454545454545	0.0167638776661166
uc001bru.1	5594	5.86363636363636	0.548769370310488
uc001brv.1	5582	6.20454545454545	0.510661168986257
uc001brw.1	5564	6.11363636363636	0.495746461496349
uc009vtq.1	5576	5.70454545454545	0.567338188116268
uc009vtr.1	5555	6.18181818181818	0.500926287350733
uc001brx.1	2242	4.22727272727273	0.429486859797242
uc001brz.1	2413	7.59090909090909	0.116532026123102
uc001bsa.1	1295	3.88636363636364	0.216370187947956
uc001bsb.1	2050	17.2272727272727	0.139030502683051
uc001bsc.1	2223	7988.15909090909	0.0646469782025332
uc001bsd.2	6393	13.8409090909091	0.635462116569951
uc001bse.2	5121	13.8409090909091	0.635453902601535
uc001bsf.1	4400	341.068181818182	0.0310266369517245
uc001bsg.1	4491	343.659090909091	0.0309574945843234
uc001bsh.1	5385	404.159090909091	0.0401515879599171
uc001bsi.1	5379	402.272727272727	0.0377863634229311
uc001bsj.1	5307	398.704545454545	0.0382210850995951
uc001bsk.1	5511	401.5	0.0388247615480387
uc009vtt.1	1229	73.6363636363636	0.129748039895145
uc001bso.1	1624	168.75	0.0680693783027617
uc001bsp.1	1602	107.590909090909	0.056447012690551
uc001bsq.1	1672	109.318181818182	0.0647064600100354
uc009vtu.1	1481	103.340909090909	0.0619156957143285
uc001bsr.1	1651	107.590909090909	0.0653870050311465
uc009vtv.1	1530	100.545454545455	0.0659258193247249
uc001bss.1	1097	59.4090909090909	0.499093821043972
uc009vtw.1	1086	62.0681818181818	0.749717412497265
uc001bst.1	1997	421.090909090909	0.671783455388609
uc001bsu.1	2199	421.136363636364	0.658977372081496
uc001bsv.1	2053	421.568181818182	0.63879152647101
uc001bsw.1	420	7.29545454545455	0.667536798186067
uc001bsx.2	1190	17.8181818181818	0.540649062150945
uc001bsy.1	2741	41.5681818181818	0.70701567307209
uc001bsz.1	2068	5.72727272727273	1.17335718289436
uc001bta.1	2163	4.31818181818182	1.09308040001079
uc001bte.1	2968	271.022727272727	0.0199708809622879
uc001btf.1	1132	266.227272727273	0.0182594152403638
uc001btg.1	1595	308.227272727273	0.020579031344882
uc001bth.1	1610	306.431818181818	0.0182667234563344
uc001bti.1	2922	6.40909090909091	0.719081353381893
uc001btj.1	4860	9.77272727272727	0.788747263816424
uc001btk.1	5584	10.5909090909091	0.776892294996444
uc001btl.2	3484	4.72727272727273	0.964180191538652
uc001btm.1	2092	1.5	0.9629362367684
uc001btn.1	5415	2.61363636363636	0.83817460708167
uc001bto.1	5412	2.77272727272727	0.800207376073071
uc001btp.1	2936	1.79545454545455	0.908013821856866
uc001btq.1	2586	1	0.378255636522495
uc001btx.1	1691	219.931818181818	0.0717480713508352
uc001bty.1	2158	540.5	0.036205446950994
uc001btz.1	1952	438	0.0564931033282527
uc001bua.1	1416	674.25	0.0533718286155347
uc001bub.1	2685	1122.52272727273	0.028571717085415
uc001buc.1	2280	734.863636363636	0.0475440473228223
uc001bud.2	1818	125.909090909091	0.0166784938398852
uc001bue.2	1821	124.272727272727	0.015901994864868
uc001buf.2	1579	116.454545454545	0.0235513590979816
uc001bug.1	7372	479.704545454545	0.0188725725390624
uc001buh.1	7350	479.295454545455	0.0182254001483892
uc009vtz.1	7014	473.159090909091	0.0193464079467647
uc001bui.1	4796	648.159090909091	0.03046954806566
uc001buj.1	5012	655.227272727273	0.0327043509781801
uc001buk.2	1445	325.5	0.0627060135072699
uc001bul.1	877	321.636363636364	0.0633404750217086
uc001bum.1	2017	21.3181818181818	0.0362870356638332
uc009vua.1	2257	23.9545454545455	0.0537123915186971
uc001bun.2	1349	4.70454545454545	0.0823349342313489
uc001buo.2	1529	19.5454545454545	0.0472690137798223
uc001bup.2	1388	18.8409090909091	0.0492845797973938
uc009vub.1	1917	23.5454545454545	0.0554553595709739
uc001buq.2	1082	19.6363636363636	0.0418241563478876
uc001bur.2	1919	840.772727272727	0.0231971817615177
uc009vuc.1	1470	835.977272727273	0.0240092092545731
uc001bus.1	1484	836.318181818182	0.0226878568714785
uc001but.2	1410	14.3409090909091	0.341022686959417
uc001buu.2	1875	17.5	0.339792832832492
uc001buv.2	2623	22.1136363636364	0.298735032908285
uc001buw.1	956	4.84090909090909	0.446529686875611
uc001bux.1	2117	536.795454545455	0.11224813767016
uc001buy.1	2100	524.431818181818	0.113738997982389
uc001buz.1	2190	523.409090909091	0.110378100689883
uc001bva.1	2005	480.863636363636	0.112898069839425
uc001bvb.1	2091	687.272727272727	0.0426025822883297
uc001bvc.1	2397	509.181818181818	0.0400013591604778
uc001bvd.1	1535	1612.88636363636	0.109784093185248
uc001bve.1	2093	18.2727272727273	0.301190705993728
uc001bvf.1	1315	11.5	0.282076741223978
uc001bvg.2	2926	179.727272727273	0.0237297501932701
uc001bvh.2	2817	178.795454545455	0.0229673643228878
uc001bvi.1	4595	189.340909090909	0.0222978460071408
uc001bvj.1	4486	189.204545454545	0.0202383171089842
uc001bvk.1	8596	7.18181818181818	0.37645915321766
uc001bvm.2	1834	2.61363636363636	0.396910410286351
uc001bvn.1	7333	7.04545454545455	0.43310426436264
uc001bvo.1	331	20.8863636363636	0.10811187281412
uc001bvp.1	715	53.9090909090909	0.0930992956345244
uc001bvq.1	662	51.9090909090909	0.064429157357586
uc001bvr.1	2310	322.340909090909	0.0627005456625734
uc001bvs.1	2307	320.727272727273	0.0645818293618609
uc001bvt.2	3493	72.2727272727273	0.183518781258005
uc001bvu.1	5412	2.93181818181818	0.100562878159327
uc001bvv.1	5294	3.02272727272727	0.0924431287390436
uc001bvw.1	2245	614.954545454545	0.0570056244286315
uc001bvx.1	2639	676.545454545455	0.0542495290391754
uc001bvy.1	3117	977.022727272727	0.0441246570386315
uc001bvz.1	4341	156.772727272727	0.0548973854188087
uc001bwa.1	1483	56.1590909090909	0.0469291253172236
uc001bwb.1	1486	56.3863636363636	0.0434729791068199
uc001bwc.1	4298	155.090909090909	0.0569952339145853
uc001bwd.1	4094	150.727272727273	0.056059083135424
uc001bwe.2	1642	1.09090909090909	0.1482675278307
uc001bwf.1	2657	1.68181818181818	0.118995042103629
uc001bwi.1	993	2.38636363636364	0.705770713277339
uc001bwj.1	834	1.75	0.713464966984535
uc001bwk.1	933	2.15909090909091	0.870459464607851
uc001bwl.2	2556	157.818181818182	0.133302327569015
uc001bwm.2	2603	156.113636363636	0.138667745856106
uc001bwn.2	1679	1.40909090909091	0.00936475468932949
uc001bwo.1	3606	656.25	0.0216010070346934
uc009vud.1	3480	653.772727272727	0.0199723241100353
uc001bwp.1	982	240.954545454545	0.0224796495815241
uc001bwq.1	875	217.590909090909	0.0270983560090874
uc001bwt.1	4818	1.04545454545455	0.641218018464387
uc001bwx.1	5848	0.977272727272727	0.659076264456402
uc001bxa.1	1360	1.13636363636364	0.0176923295475994
uc001bxb.1	3436	31.9772727272727	0.0754260835091418
uc001bxc.1	3106	49.3636363636364	0.463067538292694
uc001bxe.1	2566	170.5	0.0327026000595692
uc001bxf.1	2638	165.340909090909	0.0310322186927494
uc001bxg.1	3873	164.772727272727	0.0339138584304386
uc001bxh.1	3789	164.659090909091	0.0300351281586434
uc009vuh.1	4311	165.613636363636	0.0330284731714149
uc001bxj.2	4218	20.7727272727273	0.0119330950105838
uc001bxk.2	2343	7.40909090909091	0.0857077241653434
uc009vui.1	4199	20.6363636363636	0.00326251181870953
uc001byb.1	2528	143.977272727273	0.0371783442226355
uc009vuo.1	564	75.0227272727273	0.0406325503820269
uc001byc.1	3587	6.40909090909091	0.21101758775183
uc001byd.2	3172	19.5	0.120121127256102
uc001bye.1	894	41.8409090909091	0.188160750308516
uc001byf.1	2461	73.9090909090909	0.0364864115229513
uc001byh.1	5144	88.25	0.0466962793459109
uc009vup.1	2292	54.5681818181818	0.0380888576066569
uc009vuq.1	2796	61.6818181818182	0.0443496198662616
uc009vur.1	1881	45.75	0.048084947848458
uc001byi.2	2736	17.6363636363636	0.0449899596276897
uc001byj.2	2665	17.7272727272727	0.0536411454380361
uc001byk.2	2759	18.7727272727273	0.0465427543463233
uc001byl.1	4098	2.77272727272727	0.250521143112844
uc009vus.1	1172	1.40909090909091	0.30962555728918
uc001bym.1	4170	5.47727272727273	0.203612966079771
uc001byn.1	4218	5.43181818181818	0.277330606419565
uc001byo.1	4288	5.56818181818182	0.229451005433064
uc009vut.1	4000	5.34090909090909	0.335364131332942
uc001byq.2	2669	142.477272727273	0.239453653895139
uc001byp.2	2666	142.363636363636	0.248144319636138
uc001byr.2	887	546.136363636364	0.051559651726942
uc001bys.1	3065	1496.70454545455	0.0430116708915308
uc001byt.1	6994	190.931818181818	0.061188859904186
uc009vuu.1	7056	190.977272727273	0.0599714974220745
uc001byu.1	6239	181.431818181818	0.0552243663819982
uc009vuv.1	7011	187.977272727273	0.0587004534160313
uc001byw.1	2936	215.363636363636	0.0771829752240077
uc001byx.1	4779	287.409090909091	0.0582474325997986
uc001byy.1	5692	156.5	0.081558930182557
uc001byz.1	1810	47.9318181818182	0.154711900077448
uc001bza.1	3433	198.954545454545	0.0550638454362712
uc001bzb.1	3705	204.477272727273	0.0522631205088778
uc001bzc.1	3365	197.204545454545	0.050909522116001
uc001bzd.1	5666	413.227272727273	0.0370545520659268
uc001bze.1	2187	9.36363636363636	0.18830291880752
uc001bzf.1	1840	600.363636363636	0.0308271869464699
uc001bzg.1	960	534.295454545455	0.0335043816507272
uc001bzh.1	2934	83.9772727272727	0.0483303252117599
uc009vuw.1	690	20.6363636363636	0.0622056949050702
uc001bzi.1	4379	119.931818181818	0.198735370552401
uc009vux.1	4187	113.136363636364	0.20318713410999
uc001bzj.1	4758	34.5454545454545	0.0875629947475447
uc001bzk.1	7336	220.840909090909	0.066844623915761
uc001bzl.1	7478	225.886363636364	0.0644181971489077
uc009vuy.1	6140	193.318181818182	0.0547209931964238
uc001bzm.1	3778	30.2954545454545	0.0942689099411729
uc001bzn.1	1726	19.0227272727273	0.0353026380686193
uc001bzo.2	1315	19.6363636363636	0.0236712981057729
uc001bzp.1	3556	48.9090909090909	0.0188037484304553
uc001bzq.1	3298	45.8181818181818	0.026436441169631
uc001bzs.1	1732	0.795454545454545	1.26562969045697
uc001bzt.1	1658	208.340909090909	0.0436298273965548
uc001bzu.1	1561	203.795454545455	0.0408995110545638
uc001bzv.1	4443	1.18181818181818	0.437696964356371
uc001bzw.1	4298	1.29545454545455	0.278788979184324
uc001bzx.1	1262	161.068181818182	0.0712021397893231
uc001bzy.1	1538	168.363636363636	0.06432312740989
uc001bzz.1	3324	673.431818181818	0.0809428004626765
uc001caa.1	3225	665.113636363636	0.0807961568632174
uc001cab.1	3210	661.136363636364	0.0803020020952132
uc001cac.1	2645	556.272727272727	0.0562043874598959
uc001cad.1	1805	419.477272727273	0.0504872925485254
uc001cae.2	4431	1095.29545454545	0.0277288936236655
uc001caf.2	4563	1095.25	0.0265014770080979
uc001cag.1	1996	400.068181818182	0.0569576036414795
uc001cah.1	3181	103.25	0.0841650424326201
uc009vuz.1	1271	62	0.164029029109486
uc001cai.1	973	51.0909090909091	0.104192392957695
uc001caj.1	1054	50.0227272727273	0.113516209664564
uc001cak.1	3846	511.068181818182	0.0469446063525054
uc001cal.1	3624	500.886363636364	0.0441388947307854
uc001cam.1	3609	502.295454545455	0.0437955172667756
uc009vva.1	3404	481.431818181818	0.0435060439314445
uc001can.1	4831	495.704545454545	0.0436934717294108
uc001cao.1	850	176.409090909091	0.0466736949641757
uc009vvb.1	372	98.3409090909091	0.0380773429511409
uc001cap.1	1485	5.86363636363636	0.0832039731511673
uc001caq.1	1455	5.97727272727273	0.0861609143381064
uc001car.1	774	3.54545454545455	0.14923285193636
uc001cas.2	965	276.045454545455	0.0753379156326312
uc001cbb.2	2716	220.181818181818	0.0988074488023037
uc001cbc.1	2457	187.022727272727	0.0890507652965583
uc001cbd.1	2738	91.5681818181818	0.0607373755612364
uc001cbe.1	2147	104.886363636364	0.0551637501070896
uc009vvd.1	2236	103.886363636364	0.0616638931026874
uc001cbf.1	2175	103.386363636364	0.0527128710356761
uc001cbg.1	2117	103.522727272727	0.0569784018032539
uc001cbh.1	672	53.0227272727273	0.0703336945893245
uc001cbi.1	2471	72.7045454545455	0.0695856897129597
uc001cbj.1	2649	1.34090909090909	0.105118840853151
uc001cbk.1	2308	266.386363636364	0.0420485050616639
uc009vve.1	816	40.7727272727273	0.0697860913281043
uc001cbn.1	1749	40.4318181818182	0.0702868817625941
uc001cbo.1	2456	57.4545454545455	0.060565965360398
uc001cbp.1	2355	56.4090909090909	0.0632577443291738
uc001cbq.1	821	14.9318181818182	0.149332056668438
uc001cbr.1	2303	284.318181818182	0.0860406264828446
uc001cbs.1	2400	294.045454545455	0.0806874035869156
uc009vvi.1	5511	0.863636363636364	0.0729318789775239
uc001cby.2	2858	48.25	0.226736142490265
uc001cbx.2	2581	42.8409090909091	0.24636225993819
uc001cbz.2	2399	38.6136363636364	0.246763927523814
uc001cca.1	1836	131.886363636364	0.160401244641295
uc001ccb.1	2231	115.727272727273	0.0957983258018284
uc001ccc.1	1239	105.522727272727	0.0860483475094384
uc001ccd.1	822	61.3863636363636	0.0770912151814385
uc001cce.1	7972	133.840909090909	0.0449935924134376
uc009vvj.1	1959	37.9545454545455	0.121915984882903
uc001ccf.1	3905	320.977272727273	0.0207157409511276
uc009vvk.1	3864	297.227272727273	0.0185092959544723
uc001ccg.1	4454	333.977272727273	0.0213426516555592
uc001cch.2	3846	12.3636363636364	0.14236292934079
uc001cci.1	2836	314.022727272727	0.0276450834531112
uc001ccj.1	1565	106.636363636364	0.251646431701144
uc001cck.1	1704	110.181818181818	0.247976846068881
uc001ccl.1	1700	111	0.266004152037258
uc001ccm.1	1528	98.8181818181818	0.272999037513622
uc009vvl.1	814	39.75	0.332644738554195
uc001ccn.2	2050	96.6136363636364	0.0676421240036791
uc009vvm.1	1988	93.0681818181818	0.0617641528287273
uc001cco.2	2919	78.9090909090909	0.0895343187424275
uc001ccp.1	2928	104.045454545455	0.96273266705468
uc001ccq.1	1428	75.6136363636364	0.144266241278927
uc001ccr.1	2157	81.5681818181818	0.0986662789637773
uc001ccs.1	2091	78.5681818181818	0.153145602487734
uc001cct.1	2785	1.90909090909091	0.632693866054442
uc009vvn.1	1548	1	0.502847476638125
uc001ccu.1	1837	1.40909090909091	0.300281335273943
uc001ccv.2	680	1.52272727272727	0.111362219165289
uc001ccw.1	1967	274.090909090909	0.0432011619649899
uc001ccx.1	511	423.181818181818	0.115959555516819
uc001ccy.1	468	419.818181818182	0.116007174285659
uc009vvo.1	17812	779.454545454545	0.0699146751516847
uc009vvp.1	17668	781.659090909091	0.0712066022276236
uc001cda.1	11603	296.5	0.189411383478543
uc009vvq.1	1842	22.7954545454545	0.306579850799681
uc001cdb.1	5408	89.3863636363636	0.217429797099678
uc001cdc.1	8916	257.863636363636	0.190745787424379
uc009vvr.1	19262	780.022727272727	0.0742192332029854
uc009vvs.1	19271	775.340909090909	0.0690484026425716
uc009vvt.1	6979	8.84090909090909	0.309184996538145
uc001cdf.1	2288	217.886363636364	0.0467133439407537
uc001cde.1	2381	221.727272727273	0.0484768460830133
uc001cdg.2	2841	209.386363636364	0.0528587085682418
uc001cdh.2	2712	203.590909090909	0.0551084152571407
uc001cdi.1	5626	26.4772727272727	0.214135400040097
uc001cdj.1	2240	17.7727272727273	0.417201947714428
uc001cdk.1	2615	19.6818181818182	0.420740386429228
uc001cdl.1	2379	1361.45454545455	0.0308206637154821
uc001cdm.1	2292	1325.52272727273	0.0313274041504388
uc001cdn.1	3048	1826.95454545455	0.0247215781436238
uc001cdp.1	4114	1.88636363636364	0.816857250826894
uc001cdq.1	1107	3.13636363636364	1.16566933690699
uc001cdr.1	4259	2.06818181818182	0.541657352792219
uc001cds.1	1300	168.386363636364	0.0247326108649083
uc001cdt.1	1292	169.295454545455	0.0319432069098693
uc001cdu.1	4671	179.090909090909	0.023168993155431
uc001cdv.1	1106	98.5909090909091	0.0149141149660385
uc001cdw.1	1241	99.2727272727273	0.013209939077662
uc001cdx.1	1767	161.568181818182	0.0260278417906032
uc001cdz.1	3773	25.3636363636364	0.594497781388881
uc001cea.1	1560	6.72727272727273	0.523246136138088
uc001ceb.1	1824	3.22727272727273	0.310032329220567
uc009vvu.1	1797	3.11363636363636	0.297048506235452
uc001cei.2	1627	72	0.0510023528089417
uc001cec.2	1864	78.3409090909091	0.055621863071497
uc001ced.2	1514	68.3181818181818	0.0527501907472392
uc001cee.2	1627	71.9318181818182	0.0477775584825374
uc001cef.2	1623	72.9545454545455	0.0541550838865301
uc001ceg.2	1773	78.4772727272727	0.053578243366958
uc001ceh.2	1631	72.6363636363636	0.0581141199210538
uc009vvv.1	1699	76.1363636363636	0.0529462986035692
uc009vvw.1	2106	87.6136363636364	0.0487471588350994
uc001ceq.1	1603	72.0454545454545	0.060891542583151
uc001cek.1	1464	66.7045454545455	0.0476895679809657
uc009vvx.1	1274	61.7272727272727	0.0506277082448091
uc001cel.1	1046	48.3181818181818	0.0718840460260754
uc001cem.1	1860	82.1363636363636	0.0532353733994717
uc001cen.1	1720	74.3863636363636	0.059272057165654
uc001ceo.1	1716	75.6136363636364	0.0486250193731233
uc001cep.1	1577	70.3636363636364	0.0582410407457631
uc001cer.1	3258	15.8636363636364	0.211116001346236
uc001ces.1	3622	16.8863636363636	0.233701275600358
uc001cet.1	2038	4.38636363636364	0.326435475681868
uc001ceu.1	2136	74.0681818181818	0.141398635971857
uc001cev.1	2175	74.4772727272727	0.145020119922471
uc009vvy.1	1939	68.8181818181818	0.145564883107622
uc001cew.1	1768	11.5	0.235285131868803
uc001cex.1	1062	39.6818181818182	0.189624451320802
uc001cfa.2	2773	1261.86363636364	0.0319315333922827
uc001cey.2	2755	1266.11363636364	0.0333065674387293
uc001cez.2	2776	1271.02272727273	0.0341325690222473
uc009vvz.1	2758	1271.93181818182	0.0331932908750337
uc001cfb.1	2328	298.681818181818	0.0381905254158246
uc009vwa.1	2398	298.659090909091	0.0350371512604404
uc001cfc.2	6250	170.590909090909	0.0882086551710667
uc001cfd.2	5985	155.340909090909	0.0913769898307134
uc001cff.1	1560	22.25	0.0973089205277682
uc001cfg.1	3154	75.5454545454545	0.110530781731997
uc001cfh.1	2873	233.840909090909	0.10338585746792
uc001cfi.1	3064	235.840909090909	0.0984523562229197
uc001cfj.1	2576	1014.06818181818	0.0440131474723728
uc001cfk.1	2440	963.886363636364	0.0451742997750784
uc001cfl.1	1976	16.6590909090909	0.16254001314557
uc001cfm.1	2343	16.2727272727273	0.150546266410857
uc001cfn.1	1993	16.25	0.153218393312373
uc001cfo.1	2159	17.3409090909091	0.0680044843586684
uc009vwb.1	2456	19.6818181818182	0.0925683456472345
uc001cfp.1	2203	30.6818181818182	0.0509293770080064
uc001cfq.1	2378	32.0681818181818	0.0684413451971304
uc001cfr.1	3030	36.3409090909091	0.0655546240357192
uc001cfs.1	2197	31.1590909090909	0.0523172484044564
uc009vwc.1	1122	24.7954545454545	0.053554991330036
uc001cft.1	2095	8.11363636363636	0.0809791881578505
uc001cfu.1	7229	48.1590909090909	0.527284494751683
uc001cfv.1	7149	47.6136363636364	0.545942400326025
uc001cfz.2	2084	288.204545454545	0.0210218424896016
uc009vwd.1	2089	289.931818181818	0.0214936218577074
uc001cfx.2	2146	290.659090909091	0.022973400273904
uc001cfy.2	2224	291.113636363636	0.0213288314542766
uc001cga.1	503	1.11363636363636	0.186029665317748
uc001cgb.2	2352	297.840909090909	0.0262141300928623
uc001cgc.1	740	80.6590909090909	0.063037048061415
uc001cgd.2	1917	273.863636363636	0.024789269308103
uc001cge.2	2158	300.022727272727	0.0255764693352262
uc001cgh.1	2335	2.70454545454545	0.343687092170447
uc001cgi.1	2173	2.65909090909091	0.330646160106222
uc001cgj.1	1291	5.29545454545455	0.77513504832832
uc001cgk.2	3199	193.818181818182	0.0767460264491675
uc001cgl.2	2821	190.181818181818	0.0763558831320512
uc009vwe.1	1818	138	0.0568005932429578
uc009vwf.1	1715	3.31818181818182	0.0115513611317413
uc001cgm.1	1952	3.63636363636364	0.0441638202931976
uc001cgn.1	1837	3.45454545454545	0.104638425810161
uc009vwg.1	2117	4.11363636363636	0.0992422907511197
uc001cgo.1	3344	172.636363636364	0.0131316906422446
uc001cgp.1	3232	172.613636363636	0.0146001506956136
uc001cgq.1	3252	172.340909090909	0.0123154436097129
uc001cgr.1	3323	173.772727272727	0.0148010246993266
uc001cgs.1	3114	174.25	0.0160694618759923
uc001cgt.1	3043	171.363636363636	0.018826066834777
uc001cgu.1	1229	1.77272727272727	0.362967489541106
uc001cgv.1	1159	1.81818181818182	0.370574251725745
uc009vwh.1	1282	1.86363636363636	0.366361023323552
uc001cgw.1	1008	1.75	0.437190297186317
uc009vwi.1	984	1.84090909090909	0.444330743456771
uc009vwj.1	885	1.70454545454545	0.296668236834356
uc001cgx.1	1196	1.79545454545455	0.325418425033008
uc001cgy.1	8004	297.886363636364	0.163510421525011
uc001cgz.2	8872	303.863636363636	0.168515541463332
uc001cha.2	8789	302.431818181818	0.167868875940421
uc001chb.1	1705	7.25	0.136883665748831
uc001che.1	5352	257.772727272727	0.0381732440152923
uc001chf.1	5231	260.863636363636	0.038606935387757
uc001chg.1	5309	258.5	0.0356186051819893
uc001chh.1	1440	87.5909090909091	0.178852013702894
uc001chi.2	10569	64.1818181818182	0.289028978573002
uc001chj.1	1670	2.43181818181818	0.0167572085079124
uc001chl.1	1489	141.340909090909	0.0281811323769535
uc001chk.1	1044	98.5227272727273	0.0637017824945516
uc001chm.2	4131	2.86363636363636	0.1278823627207
uc001chn.2	2923	1.27272727272727	0.202479632809017
uc009vwk.1	3098	1.29545454545455	0.124007218408041
uc001chp.2	6897	2.61363636363636	0.257308793938166
uc009vwl.1	1087	74.5454545454545	0.07879370438592
uc001chq.1	800	100.909090909091	0.0712594597126577
uc001chr.2	649	0.840909090909091	0.107487667947061
uc001chs.1	1546	1369.34090909091	0.0569263835742912
uc001chv.2	2686	140.659090909091	0.0547786240823287
uc001chw.2	2705	141.590909090909	0.0501626696637743
uc001chx.2	2528	106.772727272727	0.0482447451867918
uc001chy.2	3052	35.7045454545455	0.0638383544753239
uc001chz.1	1576	25.8181818181818	0.111764861128444
uc001cia.2	1017	47.1590909090909	0.00741038085773919
uc001cib.1	652	33.6136363636364	0.0536995382866601
uc001cic.1	3455	38.0909090909091	0.0663686329774999
uc001cid.1	3218	34.2727272727273	0.0688533284365282
uc001cie.1	3351	35.2727272727273	0.0789767469763543
uc001cif.1	3953	36.5	0.0853314389616781
uc001cig.1	1575	60.2272727272727	0.0253245432087385
uc001cih.1	1651	61.25	0.0212143331083908
uc001cii.1	1714	61.2727272727273	0.0263420391054671
uc009vwm.1	855	43.0681818181818	0.0388603154764127
uc001cij.1	2362	65.0227272727273	0.143822444970523
uc001cik.2	3670	446.5	0.0616737527161993
uc001cil.1	1032	2.40909090909091	0.385723860621231
uc001cim.1	1123	174.795454545455	0.0626966614350923
uc001cin.1	1322	218.772727272727	0.0587284534963284
uc001cio.1	1729	201.863636363636	0.0540997149843374
uc001cip.1	3012	5.02272727272727	0.400815676828921
uc001ciq.1	3009	5.20454545454545	0.391628268313333
uc001ciu.1	3882	28.7727272727273	1.14827574505368
uc009vwq.1	3750	27.7727272727273	1.14713205910395
uc001ciw.1	3645	1.13636363636364	0.108757955820379
uc009vwr.1	3624	1.18181818181818	0.13559451877278
uc001cix.1	1674	446.659090909091	0.102870883809006
uc001ciy.1	1768	450.090909090909	0.101207917072308
uc001ciz.1	1598	239.863636363636	0.0175062166612887
uc001cja.1	1574	240.863636363636	0.0163974790261957
uc001cjb.1	1483	242.386363636364	0.0177894239184964
uc001cjc.1	1410	235.25	0.0192185721215334
uc001cje.1	1487	113.75	0.0432865029576205
uc001cjg.2	1171	129.113636363636	0.040703892881762
uc001cjf.2	1214	128.340909090909	0.0392692813414662
uc001cjh.1	1188	4.81818181818182	0.132887430379545
uc001cji.1	2212	5.75	0.159957755720149
uc009vws.1	3228	28.7272727272727	0.145566031791113
uc001cjk.1	10244	253.704545454545	0.0741140177577467
uc001cjl.1	4269	144.363636363636	0.0967657175157724
uc001cjm.1	705	24	0.0963882914832191
uc001cjn.1	1066	32.7954545454545	0.0961434225806304
uc001cjo.1	1084	31.8636363636364	0.118593019136125
uc001cjp.1	968	26.0227272727273	0.117119423136098
uc001cjq.2	2180	0.931818181818182	1.0369596883282
uc001cjr.1	7733	21.25	0.505789765026208
uc001cjs.1	7706	20.6818181818182	0.52798795653988
uc001cjt.2	1947	0.681818181818182	1.43623894360835
uc001cju.1	5898	18.2045454545455	0.52257798526056
uc009vwt.1	6411	19.5681818181818	0.523431605993712
uc001cjv.1	6144	19.1590909090909	0.571437174617559
uc001cjw.1	5893	17.6590909090909	0.516784656643826
uc001cjx.1	4509	216.022727272727	0.04433916868509
uc001cjy.2	922	14.8409090909091	0.0307475083209162
uc009vwu.1	1038	7	7.84188070884021e-05
uc001cjz.1	2288	56.5227272727273	0.0251239717888915
uc001cka.1	1554	39.8409090909091	0.0305699915370351
uc001ckb.1	2450	55.75	0.034741560433964
uc001ckc.1	2243	56.0681818181818	0.0215530931184839
uc001ckd.1	2405	56.4090909090909	0.0180660585829773
uc001cke.1	2195	55.1590909090909	0.0238436661515982
uc001ckf.1	2357	54.75	0.0224477675745121
uc001ckg.1	1949	46.2954545454545	0.0142505821485573
uc001ckh.1	1647	39.8636363636364	0.0310326462438158
uc001cki.1	1602	39.6363636363636	0.0252506123434486
uc001ckj.1	2128	52.3181818181818	0.0306447098933948
uc009vwv.1	2006	50.9090909090909	0.0216002236949569
uc009vww.1	1861	48	0.0208300804183787
uc009vwx.1	1975	44.9090909090909	0.0223662715049239
uc001ckk.1	2003	50.1363636363636	0.0260400420573366
uc009vwy.1	2005	52.0227272727273	0.0168811610351248
uc009vwz.1	1749	46.2954545454545	0.016866959064299
uc001ckl.1	1641	40.1590909090909	0.0215701634853712
uc001ckm.1	1638	39.9772727272727	0.0264824954066887
uc001cko.1	1754	43.5	0.02254367118164
uc001ckn.1	1789	40.5909090909091	0.0227365045603114
uc001ckp.1	1612	39.75	0.0211468933231118
uc009vxa.1	1944	49.3181818181818	0.0236136667709643
uc001ckq.1	1567	40	0.0364725850971035
uc001ckr.1	1661	41.6590909090909	0.0242609407306146
uc009vxb.1	1312	35.8636363636364	0.0295610362343164
uc001cks.1	1892	10.3181818181818	0.868155107823909
uc001ckt.1	1767	9.40909090909091	0.72868622603237
uc001cku.1	1408	8.29545454545454	0.654616338069658
uc001ckv.1	1201	7.77272727272727	0.812007985356717
uc001ckw.1	1161	7.68181818181818	0.722904695037546
uc001ckx.1	3593	126.159090909091	0.0427032452710518
uc001cky.1	1202	31.7954545454545	0.042045183787347
uc001ckz.1	2497	203.113636363636	0.0704424111611815
uc001cla.1	1813	151.931818181818	0.0607161054991431
uc001clb.1	2416	200.454545454545	0.070407205113953
uc001clc.2	1780	244.863636363636	0.079028324395843
uc001cld.1	1022	236.454545454545	0.0814424198437439
uc001cle.1	973	233.204545454545	0.0805666145899089
uc001clf.2	2431	254.772727272727	0.0852782176221502
uc001clg.1	2209	194.068181818182	0.064680233918568
uc001clh.1	2165	191.295454545455	0.0614499407289584
uc001cli.1	1995	188.568181818182	0.0573079151284901
uc001clj.1	1461	10.1363636363636	0.194692774049465
uc001clk.2	1565	11.2727272727273	0.205038396206454
uc009vxc.1	1214	9.59090909090909	0.205249911271502
uc001cll.1	3375	31.8409090909091	0.295488414782441
uc001clm.1	3213	30.7954545454545	0.310218197845971
uc009vxd.1	3209	31.8863636363636	0.30061705600775
uc001cln.1	3206	32.4090909090909	0.307272164869551
uc009vxe.1	991	6.72727272727273	0.396478572527317
uc001clq.1	1545	134.863636363636	0.0338068621194845
uc001clr.1	1585	137.613636363636	0.0314029255530312
uc001cls.1	1766	139.659090909091	0.0321949578240757
uc001clt.1	1743	142.840909090909	0.0389834540680494
uc009vxg.1	1827	144.5	0.0325047785859031
uc001clu.1	1567	135.340909090909	0.0316821980857378
uc001clv.1	3010	285.840909090909	0.0321949962838345
uc001clw.1	2916	286.25	0.0332862306560745
uc001clx.1	1973	315.090909090909	0.0342006791222293
uc001cly.1	1968	313.25	0.0347060562276391
uc001clz.1	1832	286.863636363636	0.0327542912324416
uc001cma.1	2489	292.477272727273	0.0322837171971328
uc001cmb.1	1515	81.8636363636364	0.0812201018211118
uc001cmc.1	1600	22.6363636363636	0.0594197336746855
uc001cmd.1	1478	21.2045454545455	0.0837729427457272
uc009vxh.1	1572	20.8409090909091	0.0697586033702999
uc001cmf.1	1303	19.0227272727273	0.580699016945741
uc001cmg.2	2880	370.068181818182	0.0899629679428253
uc001cmh.2	2947	344.431818181818	0.0837441855536524
uc001cmi.1	705	4807	0.101873855398217
uc001cmj.1	74	1.47727272727273	0.394421437422958
uc001cmk.1	98	0.863636363636364	0.588651202969206
uc009vxi.1	71	0.931818181818182	0.594178880638202
uc001cmm.1	2096	3	0.147813907197699
uc001cmn.1	2358	94.9318181818182	0.114888358598668
uc001cmo.1	1810	77.1363636363636	0.102648628352338
uc001cmp.1	1264	1.68181818181818	0.156386310865284
uc001cmq.1	1268	5.02272727272727	0.212466489670432
uc001cmr.1	2169	2.70454545454545	0.22121743404611
uc001cms.1	3624	1.75	0.28397487458863
uc001cmt.1	1659	67.0681818181818	0.0889709282211677
uc001cmu.1	1555	60.2727272727273	0.0970162077354827
uc001cmv.1	1581	64.8409090909091	0.0936761629009759
uc001cmw.1	1456	57.0909090909091	0.101531894754261
uc001cmx.2	2377	173.204545454545	0.041963526864686
uc001cmy.2	2522	211.090909090909	0.0282624083953335
uc009vxk.1	3628	266.340909090909	0.0158525168044853
uc009vxl.1	1193	71.6590909090909	0.0796669043178244
uc009vxm.1	1493	92.8181818181818	0.0802323095527624
uc001cna.1	1383	152.090909090909	0.0625031328705533
uc001cnb.1	1433	154.568181818182	0.0608637769662937
uc001cnc.1	1381	155.977272727273	0.0610921773332199
uc001cnd.2	5836	1	0.0324569357973221
uc001cne.1	1802	44.1590909090909	0.332605685036757
uc009vxn.1	1259	80.3181818181818	0.0673679064093974
uc001cnf.1	1695	98.9545454545455	0.0612272487172473
uc009vxo.1	1845	100.090909090909	0.0574529800782213
uc001cng.1	1728	99.7727272727273	0.0575831515374992
uc001cnj.1	1712	95.1363636363636	0.060657103351386
uc001cni.1	1776	98.2045454545455	0.0582374360625494
uc001cnh.1	1779	99.1363636363636	0.0575122218653029
uc001cnm.1	1921	103.659090909091	0.0594883626925891
uc001cno.1	1824	101.386363636364	0.0600046222262712
uc001cnk.1	1750	95.6136363636364	0.0544166531787409
uc001cnl.1	1888	104.295454545455	0.0567771346299151
uc009vxp.1	1930	104.545454545455	0.0564790668572391
uc001cnn.1	1891	103.204545454545	0.0557698739947785
uc009vxq.1	2392	103.909090909091	0.0551251496094766
uc001cnq.2	2500	105	0.0582513053063099
uc001cnr.2	2187	99.75	0.0549036495964007
uc009vxr.1	2672	74.9545454545455	0.117443988657427
uc001cns.1	3076	82.4090909090909	0.118396211274164
uc009vxs.1	3027	82.7727272727273	0.121752055977392
uc001cnt.2	719	5.81818181818182	0.114839292486285
uc001cnw.2	953	10.7045454545455	0.0954461745863619
uc009vxt.1	1009	11.0909090909091	0.129075659683293
uc001cnu.2	1081	11.2727272727273	0.046206638590397
uc001cnv.2	996	11.0909090909091	0.0694160586009966
uc009vxu.1	1076	11.5909090909091	0.0869169027861712
uc001cny.2	1667	57.6590909090909	0.055239305778588
uc009vxv.1	2850	75.5681818181818	0.0453993548727949
uc001cnz.1	926	1148.38636363636	0.0970529797453038
uc001coa.1	1234	1162.20454545455	0.0971816326274503
uc001cob.1	1014	1153.72727272727	0.100412350865414
uc001coc.1	1208	1160.06818181818	0.0974625969770641
uc009vxw.1	1755	286.977272727273	0.0326685941433521
uc001cod.1	1535	431.931818181818	0.0491452306468093
uc001coe.1	1407	422.522727272727	0.0499619482867485
uc001cof.1	948	179.159090909091	0.163113166324888
uc001cog.1	722	207.022727272727	0.175904970927077
uc009vxx.1	1583	146.136363636364	0.140294012695592
uc001coi.1	3223	511.522727272727	0.122774952730498
uc001coh.1	3296	512.25	0.12012965766565
uc001coj.1	2206	472.090909090909	0.124620639753075
uc001cok.1	3419	126.75	0.155822125457107
uc001col.1	3401	375.704545454545	0.138585813831416
uc009vxy.1	2152	5.86363636363636	0.433732757731363
uc001com.2	1929	5.40909090909091	0.533859125577012
uc001con.2	2347	6.36363636363636	0.398426904344038
uc009vxz.1	712	2.38636363636364	0.758767432299148
uc001coo.1	3116	208.181818181818	0.0119220422625052
uc001cop.1	3469	406.772727272727	0.0186537215760974
uc001coq.1	3712	411.931818181818	0.0190772987442124
uc001cor.1	1471	158.75	0.0318453461137605
uc001cos.2	1942	18.4772727272727	0.176604597192068
uc001cot.1	3036	37.9545454545455	0.0607958394799952
uc001cou.1	3089	37.5	0.0582128880720107
uc001cov.1	5738	246.477272727273	0.0505269641176495
uc001cow.1	5735	246.227272727273	0.0539838664362399
uc001cox.1	1217	9.56818181818182	0.233915869465515
uc001coy.1	3321	70.2954545454545	0.108696184691454
uc001coz.1	2530	60.0681818181818	0.119486275040711
uc009vya.1	2075	32.1590909090909	0.156389498974345
uc001cpa.2	4141	203.181818181818	0.0421171962870127
uc001cpb.2	5675	200.25	0.141106238235835
uc009vyb.1	5498	195.863636363636	0.143408837169941
uc009vyc.1	5020	185.227272727273	0.123082956547958
uc001cpc.2	5176	183.477272727273	0.131738025254032
uc001cpd.2	1615	4.40909090909091	1.09827273698649
uc009vyd.1	1292	4.63636363636364	0.944741713658727
uc001cpe.1	2736	119.227272727273	0.062583387745007
uc001cpf.1	3495	117.386363636364	0.0635252659720057
uc001cpg.1	2934	102.045454545455	0.0560195812732648
uc001cph.1	2365	25.5909090909091	0.0614395435325342
uc001cpi.1	3031	40.8863636363636	0.0744922811019187
uc001cpj.2	1096	17.3636363636364	0.142087473091079
uc001cpk.1	2092	1.84090909090909	0.837284877429822
uc009vye.1	2529	113.25	0.130568885263821
uc001cpl.1	3096	135.272727272727	0.109863915691568
uc001cpm.1	2114	102.022727272727	0.149854172039681
uc001cpn.1	2948	461.386363636364	0.0195348784625177
uc001cpo.1	1896	214.5	0.0631710783695602
uc001cpp.1	526	396.25	0.16947142136982
uc001cpq.1	674	415.772727272727	0.165961174687714
uc001cpr.1	4436	197.863636363636	0.034861388669333
uc009vyf.1	4281	190.022727272727	0.0341293466320182
uc009vyg.1	4528	194.090909090909	0.0295180172881987
uc001cpt.1	6693	201.136363636364	0.0276662461014898
uc001cps.1	6511	184.863636363636	0.0292827845797723
uc001cpu.2	2095	9.86363636363636	0.242890454734216
uc001cpv.2	1181	7.40909090909091	0.253593650650315
uc001cpz.1	2425	92.0227272727273	0.0334730772069771
uc001cqa.1	2522	98.2727272727273	0.0343777197118167
uc001cqb.1	2719	97.3636363636364	0.0336728763843417
uc001cqc.1	2596	97.0909090909091	0.0361225310268356
uc009vyi.1	2575	97.8636363636364	0.0335257898461031
uc009vyj.1	1121	38.3863636363636	0.0389358214276195
uc001cqd.1	814	23.5454545454545	0.0567294299310606
uc001cqe.2	2804	108.795454545455	0.0314624990476114
uc001cqf.2	2822	114.181818181818	0.0309740368175476
uc001cqg.1	3562	218.25	0.0316637614120268
uc001cqh.1	4129	251.818181818182	0.0285584438172017
uc001cqi.1	3925	237.295454545455	0.0279777767120409
uc009vyk.1	819	34.2954545454545	0.0444830808473167
uc001cqk.2	5767	357.545454545455	0.0442895074043182
uc001cql.1	2491	150.795454545455	0.120943417954921
uc001crc.1	5016	134.568181818182	0.101975013084986
uc001crd.1	5019	136.340909090909	0.108327841658528
uc001cre.1	5225	135.318181818182	0.0964456315400646
uc001crf.1	3558	68.3181818181818	0.152811937386949
uc001crg.1	3114	78.4772727272727	0.151046908233442
uc001crh.1	779	81.0454545454545	0.146796002072204
uc001cri.1	2811	456.727272727273	0.0715538728648163
uc001crl.1	2508	26.1590909090909	0.143144535446284
uc001crm.1	4675	6.34090909090909	0.0883330913777853
uc001crx.2	1328	6.68181818181818	1.07163883159781
uc001crw.2	1410	7.25	1.12820501248367
uc001cry.2	1362	0.840909090909091	3.03645462555147
uc001crz.2	1387	0.681818181818182	3.53676124000624
uc001csa.2	1398	0.863636363636364	3.0544518907318
uc001csc.2	1529	0.75	1.99176863492982
uc001csb.1	1573	0.75	2.27400878290693
uc009vyw.1	1715	203.386363636364	0.038439392119492
uc009vyx.1	2193	252.818181818182	0.0370721205501433
uc001cse.1	2583	275.272727272727	0.0348910165381733
uc001csf.1	2849	204.704545454545	0.148260539263583
uc001csg.1	1273	103.568181818182	0.127214581943741
uc001csi.2	3074	116.113636363636	0.0626013617567797
uc001csj.1	1860	7.77272727272727	0.420712870996806
uc001csk.1	2889	11.2954545454545	0.463967478461086
uc001csl.1	2994	11.2727272727273	0.421545146069505
uc001csm.1	2772	11.0454545454545	0.428313373294013
uc001csn.2	1874	4.34090909090909	0.64906187665727
uc001cso.1	6255	4.29545454545455	0.49852169709987
uc009vyy.1	1062	3.43181818181818	0.627895307382104
uc001csp.2	4317	502.181818181818	0.0353879412671015
uc001csq.1	5220	578.181818181818	0.0409245121484257
uc009vyz.1	4818	490.568181818182	0.0414666400940418
uc001csr.1	1627	9.15909090909091	0.191928843966863
uc001css.1	3349	403.340909090909	0.0232743984183746
uc001cst.1	3125	401.909090909091	0.0212732856884567
uc001csx.1	3090	402.545454545455	0.0228932821532568
uc001csu.1	3155	403.522727272727	0.0246003636484504
uc001csv.1	3046	400.727272727273	0.0222472838132189
uc001csw.1	3086	405.227272727273	0.0238291312881252
uc009vza.1	3074	401.136363636364	0.0245236797106953
uc001csy.1	2835	416.886363636364	0.0190261564782576
uc001csz.1	2739	413.75	0.0205578179715573
uc001cta.1	2682	407.636363636364	0.0223688359254657
uc001ctb.1	3372	393.272727272727	0.027926432358546
uc009vzb.1	3227	483.840909090909	0.0728259598976167
uc001ctc.2	4024	586.818181818182	0.0574465729234134
uc001ctd.2	3820	581.909090909091	0.0582402327280158
uc001cte.2	3179	403.545454545455	0.0865880819074589
uc001ctf.2	3282	440.454545454545	0.0766717452761576
uc009vzc.1	1336	146.181818181818	0.105468993352854
uc001ctg.1	2762	15.1136363636364	0.248895953964113
uc001cth.1	1549	4.27272727272727	0.519025364854448
uc001cti.1	1599	162.340909090909	0.0359690326096197
uc001ctj.1	1696	127.568181818182	0.0757344153472065
uc001ctk.1	2201	49.25	0.0900418807974412
uc001ctl.1	2134	49.6136363636364	0.0919096132915701
uc001ctm.1	2133	47.2272727272727	0.110994238590727
uc001ctn.1	2625	7.54545454545455	0.768949290011329
uc001cto.1	4915	16.5454545454545	0.693773652120851
uc001ctp.1	4738	15.0227272727273	0.587415503365385
uc001ctq.1	5639	183.068181818182	0.0470322574702992
uc001ctr.1	1922	119.136363636364	0.0480104980924606
uc001cts.1	2564	142.954545454545	0.0457698639978616
uc001ctt.1	3157	123.159090909091	0.156156128486988
uc001ctu.1	3154	120.295454545455	0.156701921866375
uc009vzd.1	2929	118.068181818182	0.148948201288164
uc001ctv.2	2772	228.5	0.0297020643722938
uc001ctw.2	2438	189.113636363636	0.0288989457113056
uc001ctx.2	5847	164.727272727273	0.0972367051729584
uc001cty.2	5850	164.295454545455	0.104352458624944
uc001ctz.2	5835	164.886363636364	0.100386541019846
uc001cua.1	1593	70.6818181818182	0.0822342157463523
uc009vze.1	4201	83.8181818181818	0.163031590358261
uc009vzf.1	3045	58.5454545454545	0.164743385821415
uc001cub.2	4736	71.8636363636364	0.14550114439098
uc001cuc.2	2098	38.5681818181818	0.151892166798133
uc001cud.2	2230	24.0454545454545	0.131851113909204
uc001cue.1	1227	38.2272727272727	0.538159852671009
uc001cuf.1	698	2.97727272727273	0.337427896343572
uc001cug.1	1418	2.5	0.375926311407079
uc001cuh.2	1974	2.52272727272727	0.0986494789900394
uc001cui.1	1614	60.9090909090909	0.118752617332819
uc009vzg.1	2254	14.0681818181818	0.230350775324238
uc001cuj.1	6404	40.75	0.155207341813374
uc009vzh.1	4914	30.1590909090909	0.120363330954983
uc001cuk.1	1773	7.77272727272727	0.596516839541324
uc001cul.1	2644	13.8409090909091	0.462197390434368
uc001cum.1	231	2.22727272727273	0.549597817955284
uc001cun.2	1606	57.3409090909091	0.121428928898476
uc001cuo.2	1175	47.9318181818182	0.125190590567589
uc001cup.2	1268	48.8181818181818	0.11631899227264
uc001cuq.1	3813	55.9318181818182	0.0367375810162448
uc001cur.1	2671	127.090909090909	0.191733071942987
uc001cus.1	5414	167.863636363636	0.0942107318975454
uc009vzi.1	2539	124.772727272727	0.186597386040761
uc001cut.1	1460	107.568181818182	0.19142962727572
uc001cuu.1	1339	93	0.184320951327953
uc001cvb.2	3094	167.204545454545	0.0456924139789208
uc001cvc.1	966	93.8863636363636	0.0651780876884742
uc001cvd.1	1084	107.181818181818	0.0513106462089736
uc001cve.1	1027	102.909090909091	0.0502945326630526
uc001cvf.1	681	112.522727272727	0.0588064995515474
uc001cvg.2	1180	6.61363636363636	0.174088286232064
uc001cvh.1	3698	121.363636363636	0.0496380179984509
uc001cvi.1	4607	137.159090909091	0.054706361577728
uc001cvj.1	4430	134.363636363636	0.0524232011046996
uc001cvk.1	4097	129.227272727273	0.0470183275925626
uc001cvl.1	3818	112.272727272727	0.0678882383206834
uc001cvm.1	3375	67.6818181818182	0.0700435106898574
uc001cvn.1	1275	3.11363636363636	0.204130295151532
uc001cvs.1	2521	90.9318181818182	0.168737203792947
uc001cvt.1	2400	88.3181818181818	0.160144457577788
uc009vzk.1	2411	86.2954545454545	0.154260640167432
uc001cvu.1	1804	67.2272727272727	0.0473610200282528
uc001cvw.1	1620	62.6818181818182	0.043941133715281
uc001cvv.1	1855	66.9545454545455	0.0452051215054104
uc001cvx.1	1635	61.6590909090909	0.0476864894530711
uc001cvy.1	1504	60.6818181818182	0.0528987828142445
uc001cvz.1	1668	0.863636363636364	0.464734221493153
uc001cwa.1	1860	1	0.182097223547507
uc001cwb.1	1716	0.840909090909091	0.0879161420989567
uc001cwc.1	1660	0.727272727272727	7.84188070884021e-05
uc001cwd.1	1777	0.931818181818182	0.0506724212845637
uc001cwe.1	1633	0.909090909090909	7.84188070884021e-05
uc001cwf.1	1728	0.795454545454545	0.680338046306044
uc001cwh.1	601	56.6818181818182	0.09837470241403
uc001cwi.1	2737	65.2954545454545	0.11166377370386
uc001cwj.1	1714	114.613636363636	0.0294773466845637
uc001cwl.1	1547	100.590909090909	0.0363243851109424
uc001cwk.1	1748	114.977272727273	0.0295050124874255
uc009vzm.1	1736	113.886363636364	0.0245270272843959
uc001cwn.1	1875	106.818181818182	0.0623524748365103
uc001cwo.1	1898	131.136363636364	0.0649261503629211
uc001cwp.1	1696	185.590909090909	0.0695548791104594
uc001cwq.1	1699	187.727272727273	0.0701570698825093
uc001cwr.1	1495	164.795454545455	0.0618643686249154
uc001cws.1	1102	143.590909090909	0.10501215317056
uc001cwt.1	4097	73.9318181818182	0.0324607383086279
uc001cwu.1	2524	30.3863636363636	0.00741237633763845
uc001cww.1	3519	28.2954545454545	0.0299529074599197
uc009vzo.1	3533	30.6818181818182	0.0283318651226156
uc001cwx.2	3543	30.3636363636364	0.0359119724972162
uc001cwy.2	3384	28.2727272727273	0.0240496464145936
uc001cxa.2	1483	476	0.024505330469848
uc009vzp.1	1181	372.545454545455	0.0254484951842419
uc001cxb.1	1611	408.431818181818	0.0306305653624173
uc001cxc.2	1111	368.522727272727	0.0231801669642567
uc001cxd.1	857	52.4090909090909	0.0899183778811786
uc001cxe.1	2187	81.3409090909091	0.0628963525391752
uc001cxf.1	2127	79.3863636363636	0.0644738547110863
uc001cxg.1	2106	81.1590909090909	0.0604524944852973
uc001cxj.1	3078	2.59090909090909	0.798808612437809
uc001cxl.1	3082	2.70454545454545	0.64174662795287
uc001cxm.1	1921	1.09090909090909	0.731823324938515
uc001cxn.1	1975	1.09090909090909	1.05254499232145
uc001cxq.1	5752	99.8636363636364	0.0278243787442711
uc001cxw.2	1715	100.068181818182	0.0313654056479648
uc001cxx.2	2012	108.977272727273	0.0314196500778871
uc001cxv.1	2124	109.204545454545	0.0292661646641232
uc001cxy.1	2347	45.1818181818182	0.064948181510577
uc009vzs.1	1428	27.2272727272727	0.115656445052752
uc009vzt.1	1979	7.13636363636364	0.44296816014231
uc001cxz.2	2219	4.68181818181818	0.452132875710778
uc001cyc.1	4286	892.772727272727	0.0892089805304319
uc001cyg.2	10069	172.681818181818	0.142862006680338
uc001cyj.1	3294	3.18181818181818	1.40612953434766
uc001cyt.1	2701	10.9318181818182	0.045248594818271
uc009vzy.1	471	1.84090909090909	7.84188070884021e-05
uc001cyw.1	1079	0.863636363636364	0.802250144953361
uc001cyx.1	1518	41.2045454545455	0.0754946968874837
uc001cyy.1	1909	53.3409090909091	0.0639417506143139
uc009vzz.1	1631	24.9545454545455	0.149337328255181
uc001cyz.2	2072	6.68181818181818	3.17394014552875
uc001cza.2	4249	63.9772727272727	0.0797339809638744
uc009waa.1	1276	9.13636363636364	0.214493686561658
uc001czc.2	2434	31.6590909090909	0.0695976547966878
uc009wab.1	2589	33.5681818181818	0.0714025207557131
uc001czd.2	4463	7.75	0.0446248730231926
uc001cze.1	3323	316.590909090909	0.174176173617173
uc001czg.2	1978	14.0454545454545	0.163029053298804
uc001czh.2	2544	21.7727272727273	0.1264893539598
uc009wac.1	2086	24.3409090909091	0.095254940298122
uc001czi.2	2014	23.8409090909091	0.0786415101168835
uc001czj.2	2011	23.8863636363636	0.0809274574020915
uc001czk.2	1799	21.7954545454545	0.0776280978272373
uc001czl.2	1642	18.1363636363636	0.0961222753806632
uc001czm.2	1145	11.3863636363636	0.0895941053129233
uc009wad.1	5702	60.7045454545455	0.695171300010761
uc001czo.1	5857	61.5454545454545	0.660249418583499
uc001czp.1	5599	57.3863636363636	0.704863984790689
uc001czq.1	1857	6.11363636363636	0.674940168831472
uc001czz.1	1250	34.2954545454545	0.0620979530500422
uc009waf.1	4859	43.2045454545455	0.236805689761443
uc001daa.2	5349	44.6136363636364	0.244679377692297
uc001dab.1	8504	66.6818181818182	0.261109899696519
uc001dac.2	5050	43.7272727272727	0.272592990198587
uc001dad.2	2484	21.9772727272727	0.242582137547431
uc009wag.1	2119	17.2272727272727	0.262519405385796
uc001dae.2	3856	5.63636363636364	4.10062835965402
uc001daj.1	3949	168.863636363636	0.164722729646471
uc001dak.1	3854	170.022727272727	0.165253360691055
uc001dal.1	4379	199.863636363636	0.12247612452399
uc001dam.1	4653	66.5	0.10750083896892
uc001dan.1	6671	83.4318181818182	0.149307191443884
uc001dao.1	6665	83.4090909090909	0.146519755018581
uc001dap.1	7052	86.25	0.125612880709418
uc001daq.1	7112	86.6818181818182	0.135313832503187
uc001dar.1	1883	16.1363636363636	0.0640831871063039
uc009wah.1	2607	18.1590909090909	0.279513463857154
uc001dat.1	1759	35.4545454545455	0.133802122980954
uc001dau.1	1807	36.3863636363636	0.146294320024217
uc001dax.2	2068	0.863636363636364	1.75350133483581
uc009wai.1	1979	23.25	0.126035359033655
uc001daz.1	1928	23.8863636363636	0.110562396693692
uc009waj.1	1842	21.9772727272727	0.0857755123668834
uc001dba.1	879	39.5227272727273	0.220249713125784
uc001dbb.1	996	40.8181818181818	0.254743742233888
uc001dbc.1	929	40.5	0.251714007891478
uc001dbd.1	1862	29.7954545454545	0.250791404552187
uc001dbe.1	2067	11.4318181818182	0.235992201075974
uc009wak.1	1144	18.7272727272727	0.229910839306471
uc001dbf.1	2106	13.1590909090909	0.0890003297054904
uc001dbg.1	1657	2.93181818181818	0.0944867562718279
uc001dbh.1	2473	366.409090909091	0.0764553468076688
uc001dbi.2	2292	1.79545454545455	1.01666024641671
uc001dbj.2	3382	1.79545454545455	1.11997403745239
uc009wal.1	2813	155.75	0.222285851533475
uc001dbu.1	5053	249.909090909091	0.219207565462986
uc009wam.1	5021	250.659090909091	0.234576506380966
uc001dbv.2	5472	11.8636363636364	0.435960471938211
uc001dby.1	2234	40.8181818181818	0.213168061739273
uc009wan.1	1936	39.1590909090909	0.197506158266632
uc001dbz.1	2345	41.2272727272727	0.197106285211656
uc001dca.1	2192	41.1818181818182	0.206706299503958
uc001dcb.1	1704	2.11363636363636	0.358003362132886
uc001dcc.1	1895	2.88636363636364	1.20010802399767
uc001dcd.1	5750	7.40909090909091	0.68832537618197
uc001dce.1	5958	7.09090909090909	0.76844084849475
uc009wao.1	410	4.06818181818182	0.0895330882976844
uc001dcf.1	1135	31.0454545454545	0.0536412565639352
uc009wap.1	1267	30.8636363636364	0.0632790756898625
uc001dcg.1	3086	5.72727272727273	0.143729267142225
uc001dch.1	5152	7.40909090909091	0.0883541890967936
uc001dci.1	3824	6.45454545454545	0.0584820682191381
uc009waq.1	1645	3.06818181818182	0.110621091949387
uc001dcj.1	2981	3.72727272727273	0.164369128684796
uc001dck.1	5047	5.20454545454545	0.14672531316905
uc001dcn.1	4303	129.068181818182	0.24731886598099
uc009war.1	4064	127.477272727273	0.243602083413069
uc001dco.1	4258	125.75	0.23899345329359
uc001dcp.1	4267	127.022727272727	0.241608097386617
uc001dcq.1	3876	132.931818181818	0.253219155126471
uc009was.1	3873	124.886363636364	0.232385565554259
uc001dcx.1	3844	1.61363636363636	0.144157719822025
uc001dcy.1	1744	1.43181818181818	7.84188070884021e-05
uc001dcz.1	1120	1.15909090909091	0.199164589152289
uc001dda.2	2427	16.4772727272727	0.0810658127015505
uc001ddb.1	1800	83.0454545454545	0.0570719271026419
uc001ddc.1	1728	81.7727272727273	0.0672782680853677
uc009way.1	1862	85.0454545454545	0.0647893187607748
uc001ddd.1	5559	139.477272727273	0.0962323623527551
uc001dde.1	5487	139.386363636364	0.0887203717578502
uc001ddf.1	5564	140.772727272727	0.0915978006619315
uc001ddg.1	5522	140	0.0883337947224004
uc001ddh.1	1445	71	0.0563787630086199
uc001ddi.1	1648	79.8409090909091	0.0549003596634854
uc001ddj.1	5407	137.795454545455	0.0754586020484581
uc001ddk.1	1271	9.11363636363636	0.217593811354293
uc009waz.1	3008	10.1818181818182	0.785558371503397
[truncated: 44,447 more rows]
